# Supplementary material for: Prediction of evolutionary constraint by genomic annotations improves functional prioritization of genomic variants in maize
Source: Genome Biol. 2022 Sep 1;23:183. doi: 10.1186/s13059-022-02747-2 (PMC9438327; doi:10.1186/s13059-022-02747-2)
Supplement: Supplementary file 2 — Additional file 2: Table S1. Functional information about gene models in the maize reference genome: experimental gene annotations and percentile for SIFT conservation and phylogenetic nucleotide conservation (PNC). Table S2. Number of genes prioritized by SIFT conservation or phylogenetic nucleotide conservation (PNC), in each CornCyc pathway. Table S3. Prioritization of nonsynonymous SNPs by SIFT conservation or phylogenetic nucleotide conservation (PNC): number of selected SNPs in hybrid panels and expected number of putative deleterious mutations per inbred line based on minor allele frequency (MAF) in reference panel. [file 13059_2022_2747_MOESM2_ESM.xlsx]

## Sheet: Description
Table S1: Functional information about gene models in the maize reference genome: experimental gene annotations and percentile for SIFT conservation and phylogenetic nucleotide conservation (PNC)
Protein_ID: protein ID under version 3 of the maize reference genome
v3_gene_model: gene model ID under version 3 of the maize reference genome
v4_gene_model: gene model ID under version 4 of the maize reference genome
v4_locus: gene name under version 4 of the maize reference genome (when available)
proteome_median: median protein expression in gene expression atlas
proteome_tissues: number of tissues (over 32) with non-zero protein expression level in gene expression atlas
RNA_median: median RNA expression in gene expression atlas
RNA_tissues: number of tissues (over 23) with non-zero RNA expression level in gene expression atlas
GO_terms: experimentally validated GO terms from the eggNOG database, by DIAMOND
BP_description: description of GO terms from Biologial Process ontology
MF_description: description of GO terms from Molecular Function ontology
CC_description: description of GO terms from Cellular Component ontology
Pathway_ID: ID of pathway from CornCyc, release 2021/03/25
Pathway_name: name of pathway from CornCyc, release 2021/03/25
Reaction_ID: ID of reaction from CornCyc, release 2021/03/25
EC: Enzyme Commission number of reaction
percentile.SIFT_conservation: maximum percentile of nonsynonymous SNP within gene model for SIFT conservation (1 - SIFT score)
percentile.predicted PNC: maximum percentile of nonsynonymous SNP within gene model for predicted PNC
percentile.observed_PNC: maximum percentile of nonsynonymous SNP within gene model for observed PNC
Gene expression atlas: RNA and protein expression data in maize reference genome (Walley, J. W., et al. 2016. Integration of omic networks in a developmental atlas of maize. Science, 353(6301), 814–818. https://doi.org/10.1126/science.aag1125)
Table S2: Number of genes prioritized by SIFT conservation or phylogenetic nucleotide conservation (PNC), in each CornCyc pathway
Pathway_name: name of pathway from CornCyc, release 2021/03/25
Percentages refer to maximum percentiles of nonsynonymous SNP within gene models
Table S3: Prioritization of nonsynonymous SNPs by SIFT conservation or phylogenetic nucleotide conservation (PNC): number of selected SNPs in hybrid panels and expected number of putative deleterious mutations per inbred line based on minor allele frequency (MAF) in reference panel
SIFT conservation: 1 - SIFT score
Reference panel: Hapmap 3.2.1 panel in maize (Bukowski, R., et al. 2018. Construction of the third-generation Zea mays haplotype map. GigaScience, 7(4), 1–12. https://doi.org/10.1093/gigascience/gix134)

## Sheet: Table S1
Protein_ID	v3_gene_model	v4_gene_model	v4_locus	proteome_median	proteome_tissues	RNA_median	RNA_tissues	GO_terms	BP_description	MF_description	CC_description	Pathway_ID	Pathway_name	Reaction_ID	EC	percentile.SIFT_conservation	percentile.predicted_PNC	percentile.observed_PNC
GRMZM2G144730_P01	GRMZM2G144730	Zm00001d047054	pyk3	6.05063	28	3.69585	23					PWY-1042; PWY-5723; PWY-5484; GLYCOLYSIS	glycolysis IV (plant cytosol); Rubisco shunt; glycolysis II (from fructose 6-phosphate); glycolysis I (from glucose 6-phosphate)	PEPDEPHOS-RXN; PEPDEPHOS-RXN; PEPDEPHOS-RXN; PEPDEPHOS-RXN	EC-2.7.1.40; EC-2.7.1.40; EC-2.7.1.40; EC-2.7.1.40	0.933177921927487	1	0.94230196422366
GRMZM2G071087_P01	GRMZM2G071087	Zm00001d014291	gpm564	3.49795	25	1.99025	23	GO:0005575;GO:0005622;GO:0005623;GO:0005737;GO:0009507;GO:0009536;GO:0043226;GO:0043227;GO:0043229;GO:0043231;GO:0044424;GO:0044444;GO:0044464			cellular_component; intracellular; cytoplasm; chloroplast; plastid; organelle; membrane-bounded organelle; intracellular organelle; intracellular membrane-bounded organelle					0.933177921927487	0.999997931525211	0.94230196422366
GRMZM2G044744_P01	GRMZM2G044744	Zm00001d010821	ss4	1.45267	18	1.2352	23	GO:0003674;GO:0003824;GO:0005575;GO:0005622;GO:0005623;GO:0005737;GO:0005975;GO:0005976;GO:0005982;GO:0006073;GO:0008150;GO:0008152;GO:0009011;GO:0009507;GO:0009536;GO:0009987;GO:0016740;GO:0016757;GO:0016758;GO:0043170;GO:0043226;GO:0043227;GO:0043229;GO:0043231;GO:0044042;GO:0044237;GO:0044238;GO:0044260;GO:0044262;GO:0044264;GO:0044424;GO:0044444;GO:0044464;GO:0046527;GO:0071704	carbohydrate metabolic process; polysaccharide metabolic process; starch metabolic process; cellular glucan metabolic process; biological_process; metabolic process; cellular process; macromolecule metabolic process; glucan metabolic process; cellular metabolic process; primary metabolic process; cellular macromolecule metabolic process; cellular carbohydrate metabolic process; cellular polysacch…	molecular_function; catalytic activity; starch synthase activity; transferase activity; transferase activity, transferring glycosyl groups; transferase activity, transferring hexosyl groups; glucosyltransferase activity	cellular_component; intracellular; cytoplasm; chloroplast; plastid; organelle; membrane-bounded organelle; intracellular organelle; intracellular membrane-bounded organelle	PWY-622	starch biosynthesis	GLYCOGENSYN-RXN	EC-2.4.1.21	0.933177921927487	0.999993794575632	0.94230196422366
GRMZM2G066555_P01	GRMZM2G066555	Zm00001d014626	pco083390	5.25163	27	3.93816	23									0.933177921927487	0.999991726100842	0.94230196422366
GRMZM2G132464_P01	GRMZM2G132464	Zm00001d014524		4.62268	32	1.99627	23									0.933177921927487	0.999987589151263	0.94230196422366
GRMZM2G029552_P01	GRMZM2G029552	Zm00001d024310		3.15136	23	1.57409	23	GO:0003674;GO:0005488;GO:0005575;GO:0005622;GO:0005623;GO:0005737;GO:0005739;GO:0005829;GO:0043021;GO:0043022;GO:0043226;GO:0043227;GO:0043229;GO:0043231;GO:0044424;GO:0044444;GO:0044464;GO:0044877;GO:0097177		molecular_function; binding; ribonucleoprotein complex binding; ribosome binding; protein-containing complex binding; mitochondrial ribosome binding	cellular_component; intracellular; cytoplasm; mitochondrion; cytosol; organelle; membrane-bounded organelle; intracellular organelle; intracellular membrane-bounded organelle					0.933177921927487	0.999981383726895	0.44230196422366
GRMZM2G050371_P01	GRMZM2G050371	Zm00001d051563		5.8865	29	2.26655	23	GO:0005575;GO:0005622;GO:0005623;GO:0005737;GO:0009507;GO:0009532;GO:0009536;GO:0009570;GO:0043226;GO:0043227;GO:0043229;GO:0043231;GO:0044422;GO:0044424;GO:0044434;GO:0044435;GO:0044444;GO:0044446;GO:0044464			cellular_component; intracellular; cytoplasm; chloroplast; plastid stroma; plastid; chloroplast stroma; organelle; membrane-bounded organelle; intracellular organelle; intracellular membrane-bounded organelle	CITRULLINE-DEG-PWY; PWY-4984; ARGSYN-PWY; ARGSYNBSUB-PWY; PWY-7060	L-citrulline degradation; urea cycle; L-arginine biosynthesis I (via L-ornithine); L-arginine biosynthesis II (acetyl cycle); ornithine-citrulline shuttle	ORNCARBAMTRANSFER-RXN; ORNCARBAMTRANSFER-RXN; ORNCARBAMTRANSFER-RXN; ORNCARBAMTRANSFER-RXN; ORNCARBAMTRANSFER-RXN	EC-2.1.3.3; EC-2.1.3.3; EC-2.1.3.3; EC-2.1.3.3; EC-2.1.3.3	0.933177921927487	0.999979315252106	0.94230196422366
GRMZM2G122135_P03	GRMZM2G122135	Zm00001d045482		7.79622	32	4.2819	23									0.933177921927487	0.999977246777316	0.94230196422366
GRMZM2G128016_P01	GRMZM2G128016	Zm00001d034050	cl31562_-1a	3.18294	23	2.27445	23									0.933177921927487	0.999975178302527	0.94230196422366
GRMZM2G113408_P01	GRMZM2G113408	Zm00001d038929	atp2	8.68861	30	5.11638	23	GO:0000166;GO:0003674;GO:0005488;GO:0005524;GO:0006139;GO:0006163;GO:0006164;GO:0006725;GO:0006753;GO:0006754;GO:0006793;GO:0006796;GO:0006807;GO:0006810;GO:0006811;GO:0006812;GO:0008144;GO:0008150;GO:0008152;GO:0009058;GO:0009117;GO:0009123;GO:0009124;GO:0009126;GO:0009127;GO:0009141;GO:0009142;GO:0009144;GO:0009145;GO:0009150;GO:0009152;GO:0009156;GO:0009161;GO:0009165;GO:0009167;GO:0009168;GO:…	nucleobase-containing compound metabolic process; purine nucleotide metabolic process; purine nucleotide biosynthetic process; cellular aromatic compound metabolic process; nucleoside phosphate metabolic process; ATP biosynthetic process; phosphorus metabolic process; phosphate-containing compound metabolic process; nitrogen compound metabolic process; transport; ion transport; cation transport; …	nucleotide binding; molecular_function; binding; ATP binding; drug binding; purine nucleotide binding; adenyl nucleotide binding; ribonucleotide binding; purine ribonucleotide binding; adenyl ribonucleotide binding; purine ribonucleoside triphosphate binding; small molecule binding; ion binding; anion binding; organic cyclic compound binding; carbohydrate derivative binding; nucleoside phosphate …						0.933177921927487	0.999973109827737	0.94230196422366
GRMZM2G314647_P01	GRMZM2G314647	Zm00001d009504		7.05313	32	3.23414	23	GO:0000003;GO:0000278;GO:0000280;GO:0000281;GO:0000902;GO:0000904;GO:0000910;GO:0000911;GO:0000919;GO:0003002;GO:0003006;GO:0003674;GO:0003824;GO:0003924;GO:0005488;GO:0005515;GO:0005575;GO:0005622;GO:0005623;GO:0005737;GO:0005773;GO:0005774;GO:0005829;GO:0005856;GO:0005874;GO:0005886;GO:0005911;GO:0006810;GO:0006897;GO:0006898;GO:0006996;GO:0007049;GO:0007275;GO:0007389;GO:0008150;GO:0009504;GO:…	reproduction; mitotic cell cycle; nuclear division; mitotic cytokinesis; cell morphogenesis; cell morphogenesis involved in differentiation; cytokinesis; cytokinesis by cell plate formation; cell plate assembly; regionalization; developmental process involved in reproduction; transport; endocytosis; receptor-mediated endocytosis; organelle organization; cell cycle; multicellular organism developm…	molecular_function; catalytic activity; GTPase activity; binding; protein binding; pyrophosphatase activity; hydrolase activity; hydrolase activity, acting on acid anhydrides; hydrolase activity, acting on acid anhydrides, in phosphorus-containing anhydrides; nucleoside-triphosphatase activity; enzyme binding; kinase binding; protein kinase binding; clathrin binding; protein histidine kinase bind…	cellular_component; intracellular; cytoplasm; vacuole; vacuolar membrane; cytosol; cytoskeleton; microtubule; plasma membrane; cell-cell junction; cell plate; plasmodesma; chloroplast; chloroplast thylakoid; chloroplast thylakoid membrane; plastid; thylakoid; microtubule cytoskeleton; membrane; cell junction; organelle membrane; plastid thylakoid; organelle subcompartment; photosynthetic membrane…					0.933177921927487	0.999966904403369	0.94230196422366
GRMZM2G089767_P01	GRMZM2G089767	Zm00001d003017		1.95214	17	1.62496	23					PWY-6619	adenine and adenosine salvage VI	ADENOSINE-KINASE-RXN	EC-2.7.1.20	0.933177921927487	0.99996483592858	0.94230196422366
GRMZM2G171688_P01	GRMZM2G171688	Zm00001d003879		6.41384	32	3.45831	23					PWY-3781	aerobic respiration I (cytochrome c)	1.10.2.2-RXN	EC-7.1.1.8	0.933177921927487	0.99996276745379	0.94230196422366
GRMZM2G029543_P01	GRMZM2G029543	Zm00001d028787	pco095766	6.7362	32	3.59948	23					PWY-7388; PWY-4381	octanoyl-[acyl-carrier protein] biosynthesis (mitochondria, yeast); fatty acid biosynthesis initiation I	MALONYL-COA-ACP-TRANSACYL-RXN; MALONYL-COA-ACP-TRANSACYL-RXN	EC-2.3.1.86; EC-2.3.1.86	0.933177921927487	0.999960698979001	0.94230196422366
GRMZM2G077673_P01	GRMZM2G077673	Zm00001d021506	bas1	4.01367	30	2.95907	23	GO:0003674;GO:0003824;GO:0003837;GO:0005575;GO:0005622;GO:0005623;GO:0005737;GO:0005829;GO:0006139;GO:0006206;GO:0006208;GO:0006212;GO:0006725;GO:0006807;GO:0007154;GO:0008150;GO:0008152;GO:0009056;GO:0009112;GO:0009605;GO:0009987;GO:0009991;GO:0016787;GO:0016810;GO:0016811;GO:0017144;GO:0019860;GO:0031667;GO:0031668;GO:0031669;GO:0034641;GO:0042737;GO:0043562;GO:0044237;GO:0044238;GO:0044248;GO:…	nucleobase-containing compound metabolic process; pyrimidine nucleobase metabolic process; pyrimidine nucleobase catabolic process; uracil catabolic process; cellular aromatic compound metabolic process; nitrogen compound metabolic process; cell communication; biological_process; metabolic process; catabolic process; nucleobase metabolic process; response to external stimulus; cellular process; r…	molecular_function; catalytic activity; beta-ureidopropionase activity; hydrolase activity; hydrolase activity, acting on carbon-nitrogen (but not peptide) bonds; hydrolase activity, acting on carbon-nitrogen (but not peptide) bonds, in linear amides	cellular_component; intracellular; cytoplasm; cytosol	PWY-3982	uracil degradation I (reductive)	BETA-UREIDOPROPIONASE-RXN	EC-3.5.1.6	0.933177921927487	0.999956562029422	0.94230196422366
GRMZM2G117357_P01	GRMZM2G117357	Zm00001d037939		0	12	1.91041	23	GO:0003674;GO:0003824;GO:0003857;GO:0004165;GO:0004300;GO:0005575;GO:0005618;GO:0005622;GO:0005623;GO:0005634;GO:0005730;GO:0005737;GO:0005777;GO:0005911;GO:0006082;GO:0006629;GO:0006631;GO:0006635;GO:0008150;GO:0008152;GO:0008692;GO:0009056;GO:0009062;GO:0009506;GO:0009987;GO:0016042;GO:0016054;GO:0016491;GO:0016508;GO:0016614;GO:0016616;GO:0016829;GO:0016835;GO:0016836;GO:0016853;GO:0016854;GO:…	organic acid metabolic process; lipid metabolic process; fatty acid metabolic process; fatty acid beta-oxidation; biological_process; metabolic process; catabolic process; fatty acid catabolic process; cellular process; lipid catabolic process; organic acid catabolic process; fatty acid oxidation; carboxylic acid metabolic process; lipid modification; monocarboxylic acid metabolic process; lipid …	molecular_function; catalytic activity; 3-hydroxyacyl-CoA dehydrogenase activity; dodecenoyl-CoA delta-isomerase activity; enoyl-CoA hydratase activity; 3-hydroxybutyryl-CoA epimerase activity; oxidoreductase activity; long-chain-enoyl-CoA hydratase activity; oxidoreductase activity, acting on CH-OH group of donors; oxidoreductase activity, acting on the CH-OH group of donors, NAD or NADP as acce…	cellular_component; cell wall; intracellular; nucleus; nucleolus; cytoplasm; peroxisome; cell-cell junction; plasmodesma; cell junction; external encapsulating structure; membrane-enclosed lumen; nuclear lumen; microbody; organelle; membrane-bounded organelle; non-membrane-bounded organelle; intracellular organelle; intracellular membrane-bounded organelle; intracellular non-membrane-bounded orga…	PWY-5136; PWY-5136; PWY-5138; PWY-5138; PWY-5137; PWY-7036; PWY-6837	fatty acid &beta;-oxidation II (peroxisome); fatty acid &beta;-oxidation II (peroxisome); unsaturated, even numbered fatty acid &beta;-oxidation; unsaturated, even numbered fatty acid &beta;-oxidation; fatty acid &beta;-oxidation III (unsaturated, odd number); very long chain fatty acid biosynthesis II; fatty acid beta-oxidation V (unsaturated, odd number, di-isomerase-dependent)	OHACYL-COA-DEHYDROG-RXN; ENOYL-COA-HYDRAT-RXN; ENOYL-COA-HYDRAT-RXN; RXN-7836; ENOYL-COA-DELTA-ISOM-RXN; RXN-13304; RXN-7836	EC-1.1.1.35; EC-4.2.1.17; EC-4.2.1.17; EC-5.3.3.8; EC-5.3.3.8; EC-4.2.1.134; EC-5.3.3.8	0.933177921927487	0.999954493554633	0.94230196422366
GRMZM2G121228_P01	GRMZM2G121228	Zm00001d034376		0	5	0.0267071	18									0.933177921927487	0.999952425079843	0.94230196422366
GRMZM2G164352_P01	GRMZM2G164352	Zm00001d036031	prh17	6.16988	29	4.42651	23									0.933177921927487	0.999950356605054	0.94230196422366
GRMZM2G023163_P01	GRMZM2G023163	Zm00001d002085	pco095943(114)	3.66662	29	2.34371	23	GO:0002237;GO:0003674;GO:0003824;GO:0004370;GO:0005575;GO:0005622;GO:0005623;GO:0005737;GO:0005829;GO:0005975;GO:0006066;GO:0006071;GO:0006793;GO:0006796;GO:0006950;GO:0006952;GO:0008150;GO:0008152;GO:0009056;GO:0009605;GO:0009607;GO:0009617;GO:0009628;GO:0009636;GO:0009987;GO:0010033;GO:0010188;GO:0016052;GO:0016301;GO:0016310;GO:0016740;GO:0016772;GO:0016773;GO:0019400;GO:0019405;GO:0019563;GO:…	response to molecule of bacterial origin; carbohydrate metabolic process; alcohol metabolic process; glycerol metabolic process; phosphorus metabolic process; phosphate-containing compound metabolic process; response to stress; defense response; biological_process; metabolic process; catabolic process; response to external stimulus; response to biotic stimulus; response to bacterium; response to …	molecular_function; catalytic activity; glycerol kinase activity; kinase activity; transferase activity; transferase activity, transferring phosphorus-containing groups; phosphotransferase activity, alcohol group as acceptor	cellular_component; intracellular; cytoplasm; cytosol	PWY-4261	glycerol degradation I	GLYCEROL-KIN-RXN	EC-2.7.1.30	0.933177921927487	0.999946219655475	0.94230196422366
GRMZM2G456473_P01	GRMZM2G456473	Zm00001d042974	hdac4			0.840073	22	GO:0003674;GO:0003824;GO:0005488;GO:0005515;GO:0005575;GO:0005622;GO:0005623;GO:0005634;GO:0005737;GO:0005829;GO:0006464;GO:0006476;GO:0006807;GO:0008092;GO:0008150;GO:0008152;GO:0009507;GO:0009536;GO:0009987;GO:0015631;GO:0016787;GO:0016810;GO:0016811;GO:0019213;GO:0019538;GO:0019899;GO:0019902;GO:0019903;GO:0033558;GO:0035601;GO:0036211;GO:0042903;GO:0043014;GO:0043170;GO:0043226;GO:0043227;GO:…	cellular protein modification process; protein deacetylation; nitrogen compound metabolic process; biological_process; metabolic process; cellular process; protein metabolic process; protein deacylation; protein modification process; macromolecule metabolic process; macromolecule modification; cellular metabolic process; primary metabolic process; cellular macromolecule metabolic process; cellula…	molecular_function; catalytic activity; binding; protein binding; cytoskeletal protein binding; tubulin binding; hydrolase activity; hydrolase activity, acting on carbon-nitrogen (but not peptide) bonds; hydrolase activity, acting on carbon-nitrogen (but not peptide) bonds, in linear amides; deacetylase activity; enzyme binding; phosphatase binding; protein phosphatase binding; protein deacetylas…	cellular_component; intracellular; nucleus; cytoplasm; cytosol; chloroplast; plastid; organelle; membrane-bounded organelle; intracellular organelle; intracellular membrane-bounded organelle					0.933177921927487	0.999940014231107	0.94230196422366
GRMZM2G173341_P02	GRMZM2G173341	Zm00001d001979		7.23245	32	4.07123	23	GO:0005575;GO:0005622;GO:0005623;GO:0005737;GO:0005794;GO:0005829;GO:0005911;GO:0006950;GO:0006970;GO:0008150;GO:0009506;GO:0009628;GO:0009651;GO:0012505;GO:0030054;GO:0043226;GO:0043227;GO:0043229;GO:0043231;GO:0044424;GO:0044444;GO:0044464;GO:0050896;GO:0055044	response to stress; response to osmotic stress; biological_process; response to abiotic stimulus; response to salt stress; response to stimulus		cellular_component; intracellular; cytoplasm; Golgi apparatus; cytosol; cell-cell junction; plasmodesma; endomembrane system; cell junction; organelle; membrane-bounded organelle; intracellular organelle; intracellular membrane-bounded organelle; symplast					0.933177921927487	0.999935877281528	0.94230196422366
GRMZM2G097605_P01	GRMZM2G097605	Zm00001d024819		4.29604	30	2.33525	23	GO:0006139;GO:0006259;GO:0006281;GO:0006725;GO:0006807;GO:0006950;GO:0006974;GO:0008150;GO:0008152;GO:0009266;GO:0009314;GO:0009408;GO:0009411;GO:0009416;GO:0009628;GO:0009987;GO:0033554;GO:0034641;GO:0043170;GO:0044237;GO:0044238;GO:0044260;GO:0046483;GO:0050896;GO:0051716;GO:0071704;GO:0090304;GO:1901360	nucleobase-containing compound metabolic process; DNA metabolic process; DNA repair; cellular aromatic compound metabolic process; nitrogen compound metabolic process; response to stress; cellular response to DNA damage stimulus; biological_process; metabolic process; response to temperature stimulus; response to radiation; response to heat; response to UV; response to light stimulus; response to…							0.933177921927487	0.999933808806738	0.94230196422366
GRMZM2G017557_P01	GRMZM2G017557	Zm00001d049020	rtp1			0.0816836	15					PWY-6665; PWY-6665	pterostilbene biosynthesis; pterostilbene biosynthesis	RXN-11896; RXN-11895	-; -	0.933177921927487	0.999929671857159	0.94230196422366
GRMZM2G007647_P01	GRMZM2G007647	Zm00001d017168		4.16839	28	2.54408	23	GO:0003674;GO:0005488;GO:0005515;GO:0005575;GO:0005622;GO:0005623;GO:0005737;GO:0005777;GO:0005829;GO:0006082;GO:0006520;GO:0006551;GO:0006573;GO:0006807;GO:0008150;GO:0008152;GO:0008652;GO:0009058;GO:0009081;GO:0009082;GO:0009099;GO:0009507;GO:0009536;GO:0009987;GO:0016053;GO:0019752;GO:0042579;GO:0043226;GO:0043227;GO:0043229;GO:0043231;GO:0043436;GO:0043621;GO:0044237;GO:0044238;GO:0044249;GO:…	organic acid metabolic process; cellular amino acid metabolic process; leucine metabolic process; valine metabolic process; nitrogen compound metabolic process; biological_process; metabolic process; cellular amino acid biosynthetic process; biosynthetic process; branched-chain amino acid metabolic process; branched-chain amino acid biosynthetic process; valine biosynthetic process; cellular proc…	molecular_function; binding; protein binding; protein self-association	cellular_component; intracellular; cytoplasm; peroxisome; cytosol; chloroplast; plastid; microbody; organelle; membrane-bounded organelle; intracellular organelle; intracellular membrane-bounded organelle	VALSYN-PWY	L-valine biosynthesis	ACETOLACTSYN-RXN	EC-2.2.1.6	0.933177921927487	0.99992760338237	0.94230196422366
GRMZM6G798998_P02	GRMZM6G798998	Zm00001d026089						GO:0005575;GO:0005622;GO:0005623;GO:0005657;GO:0005663;GO:0005694;GO:0006275;GO:0008150;GO:0009889;GO:0009891;GO:0009893;GO:0010556;GO:0010557;GO:0010604;GO:0019219;GO:0019222;GO:0031323;GO:0031325;GO:0031326;GO:0031328;GO:0031390;GO:0032991;GO:0043085;GO:0043226;GO:0043228;GO:0043229;GO:0043232;GO:0044093;GO:0044422;GO:0044424;GO:0044427;GO:0044446;GO:0044464;GO:0045935;GO:0048518;GO:0048522;GO:…	regulation of DNA replication; biological_process; regulation of biosynthetic process; positive regulation of biosynthetic process; positive regulation of metabolic process; regulation of macromolecule biosynthetic process; positive regulation of macromolecule biosynthetic process; positive regulation of macromolecule metabolic process; regulation of nucleobase-containing compound metabolic proce…		cellular_component; intracellular; replication fork; DNA replication factor C complex; chromosome; Ctf18 RFC-like complex; protein-containing complex; organelle; non-membrane-bounded organelle; intracellular organelle; intracellular non-membrane-bounded organelle					0.933177921927487	0.999923466432791	0.94230196422366
GRMZM2G038301_P01	GRMZM2G038301	Zm00001d034196	ccs1	0	2	1.28232	22									0.933177921927487	0.999921397958002	0.94230196422366
GRMZM2G062585_P01	GRMZM2G062585	Zm00001d024155				1.34469	23	GO:0003674;GO:0003824;GO:0005575;GO:0005622;GO:0005623;GO:0005737;GO:0005739;GO:0005975;GO:0006066;GO:0006071;GO:0006114;GO:0006793;GO:0006796;GO:0008150;GO:0008152;GO:0009058;GO:0009987;GO:0016051;GO:0016311;GO:0016787;GO:0016788;GO:0016791;GO:0019400;GO:0019401;GO:0019751;GO:0034637;GO:0042578;GO:0043136;GO:0043226;GO:0043227;GO:0043229;GO:0043231;GO:0044237;GO:0044238;GO:0044249;GO:0044262;GO:…	carbohydrate metabolic process; alcohol metabolic process; glycerol metabolic process; glycerol biosynthetic process; phosphorus metabolic process; phosphate-containing compound metabolic process; biological_process; metabolic process; biosynthetic process; cellular process; carbohydrate biosynthetic process; dephosphorylation; alditol metabolic process; alditol biosynthetic process; polyol metab…	molecular_function; catalytic activity; hydrolase activity; hydrolase activity, acting on ester bonds; phosphatase activity; phosphoric ester hydrolase activity; glycerol-3-phosphatase activity	cellular_component; intracellular; cytoplasm; mitochondrion; organelle; membrane-bounded organelle; intracellular organelle; intracellular membrane-bounded organelle					0.933177921927487	0.999919329483212	0.94230196422366
GRMZM5G848768_P02	GRMZM5G848768	Zm00001d018487	umc2308	7.62306	32	4.1332	23	GO:0003674;GO:0003824;GO:0003988;GO:0005575;GO:0005622;GO:0005623;GO:0005634;GO:0005730;GO:0005737;GO:0005739;GO:0005773;GO:0005774;GO:0005777;GO:0006996;GO:0007031;GO:0008150;GO:0009507;GO:0009536;GO:0009657;GO:0009787;GO:0009789;GO:0009966;GO:0009967;GO:0009987;GO:0010111;GO:0010646;GO:0010647;GO:0016020;GO:0016043;GO:0016408;GO:0016740;GO:0016746;GO:0016747;GO:0023051;GO:0023056;GO:0031090;GO:…	organelle organization; peroxisome organization; biological_process; plastid organization; regulation of abscisic acid-activated signaling pathway; positive regulation of abscisic acid-activated signaling pathway; regulation of signal transduction; positive regulation of signal transduction; cellular process; glyoxysome organization; regulation of cell communication; positive regulation of cell c…	molecular_function; catalytic activity; acetyl-CoA C-acyltransferase activity; C-acyltransferase activity; transferase activity; transferase activity, transferring acyl groups; transferase activity, transferring acyl groups other than amino-acyl groups	cellular_component; intracellular; nucleus; nucleolus; cytoplasm; mitochondrion; vacuole; vacuolar membrane; peroxisome; chloroplast; plastid; membrane; organelle membrane; membrane-enclosed lumen; nuclear lumen; microbody; organelle; membrane-bounded organelle; non-membrane-bounded organelle; intracellular organelle; intracellular membrane-bounded organelle; intracellular non-membrane-bounded or…	PWY-5136	fatty acid &beta;-oxidation II (peroxisome)	KETOACYLCOATHIOL-RXN	EC-2.3.1.16	0.933177921927487	0.999915192533633	0.94230196422366
GRMZM2G021069_P01	GRMZM2G021069	Zm00001d010406	mcm6	6.1464	28	2.69902	23									0.933177921927487	0.999913124058844	0.94230196422366
GRMZM2G052418_P01	GRMZM2G052418	Zm00001d010118				2.03139	23					PWY-5872; PWY-5872	ubiquinol-10 biosynthesis (eukaryotic); ubiquinol-10 biosynthesis (eukaryotic)	RXN-9282; RXN-9237	EC-2.1.1.114; EC-2.1.1.64	0.933177921927487	0.999902781684897	0.94230196422366
GRMZM2G112074_P01	GRMZM2G112074	Zm00001d041606	mcm2	5.36304	28	2.54598	23	GO:0000347;GO:0005575;GO:0005622;GO:0005623;GO:0005634;GO:0005737;GO:0032991;GO:0043226;GO:0043227;GO:0043229;GO:0043231;GO:0044422;GO:0044424;GO:0044428;GO:0044446;GO:0044464			THO complex; cellular_component; intracellular; nucleus; cytoplasm; protein-containing complex; organelle; membrane-bounded organelle; intracellular organelle; intracellular membrane-bounded organelle					0.933177921927487	0.999898644735318	0.94230196422366
GRMZM2G033521_P01	GRMZM2G033521	Zm00001d041098		2.98737	29	2.02249	23	GO:0003674;GO:0003824;GO:0004842;GO:0005102;GO:0005488;GO:0005515;GO:0005575;GO:0005622;GO:0005623;GO:0005634;GO:0005737;GO:0005886;GO:0006464;GO:0006807;GO:0007275;GO:0007568;GO:0008150;GO:0008152;GO:0009889;GO:0009890;GO:0009892;GO:0009894;GO:0009987;GO:0010115;GO:0010150;GO:0010271;GO:0010380;GO:0010565;GO:0016020;GO:0016567;GO:0016740;GO:0019216;GO:0019222;GO:0019538;GO:0019747;GO:0019787;GO:…	cellular protein modification process; nitrogen compound metabolic process; multicellular organism development; aging; biological_process; metabolic process; regulation of biosynthetic process; negative regulation of biosynthetic process; negative regulation of metabolic process; regulation of catabolic process; cellular process; regulation of abscisic acid biosynthetic process; leaf senescence; …	molecular_function; catalytic activity; ubiquitin-protein transferase activity; signaling receptor binding; binding; protein binding; transferase activity; ubiquitin-like protein transferase activity; receptor serine/threonine kinase binding; transmembrane receptor protein serine/threonine kinase binding; catalytic activity, acting on a protein	cellular_component; intracellular; nucleus; cytoplasm; plasma membrane; membrane; organelle; membrane-bounded organelle; intracellular organelle; intracellular membrane-bounded organelle; cell periphery					0.933177921927487	0.999894507785739	0.94230196422366
GRMZM2G181151_P01	GRMZM2G181151	Zm00001d036961		0	7	4.30475	23									0.933177921927487	0.99989037083616	0.94230196422366
GRMZM2G003734_P01	GRMZM2G003734	Zm00001d011177	si486029c04	3.23652	31	2.64348	23	GO:0005575;GO:0005622;GO:0005623;GO:0005737;GO:0005768;GO:0012505;GO:0016020;GO:0030897;GO:0031410;GO:0031982;GO:0032991;GO:0033263;GO:0043226;GO:0043227;GO:0043229;GO:0044422;GO:0044424;GO:0044425;GO:0044433;GO:0044440;GO:0044444;GO:0044446;GO:0044464;GO:0097708;GO:0098796;GO:0099023			cellular_component; intracellular; cytoplasm; endosome; endomembrane system; membrane; HOPS complex; cytoplasmic vesicle; vesicle; protein-containing complex; CORVET complex; organelle; membrane-bounded organelle; intracellular organelle; intracellular vesicle; membrane protein complex; vesicle tethering complex					0.933177921927487	0.999882096937003	0.94230196422366
GRMZM2G135586_P01	GRMZM2G135586	Zm00001d012707	GRMZM2G135586	0	11	0.587524	23					RIBOSYN2-PWY	flavin biosynthesis I (bacteria and plants)	RIBOFLAVINKIN-RXN	EC-2.7.1.26	0.933177921927487	0.999877959987424	0.94230196422366
GRMZM2G463464_P01	GRMZM2G463464	Zm00001d041871	cdpk31	6.30393	32	3.59553	23	GO:0001101;GO:0001558;GO:0003674;GO:0003824;GO:0004672;GO:0004674;GO:0004683;GO:0005575;GO:0005622;GO:0005623;GO:0005634;GO:0005737;GO:0005829;GO:0005886;GO:0006464;GO:0006468;GO:0006793;GO:0006796;GO:0006807;GO:0007154;GO:0007165;GO:0008150;GO:0008152;GO:0009719;GO:0009725;GO:0009737;GO:0009738;GO:0009755;GO:0009787;GO:0009789;GO:0009966;GO:0009967;GO:0009987;GO:0010033;GO:0010646;GO:0010647;GO:…	response to acid chemical; regulation of cell growth; cellular protein modification process; protein phosphorylation; phosphorus metabolic process; phosphate-containing compound metabolic process; nitrogen compound metabolic process; cell communication; signal transduction; biological_process; metabolic process; response to endogenous stimulus; response to hormone; response to abscisic acid; absc…	molecular_function; catalytic activity; protein kinase activity; protein serine/threonine kinase activity; calmodulin-dependent protein kinase activity; kinase activity; transferase activity; transferase activity, transferring phosphorus-containing groups; phosphotransferase activity, alcohol group as acceptor; catalytic activity, acting on a protein	cellular_component; intracellular; nucleus; cytoplasm; cytosol; plasma membrane; membrane; organelle; membrane-bounded organelle; intracellular organelle; intracellular membrane-bounded organelle; cell periphery					0.933177921927487	0.999875891512634	0.94230196422366
GRMZM2G015436_P02	GRMZM2G015436	Zm00001d034452		0	13	2.23392	23	GO:0000162;GO:0003674;GO:0003824;GO:0004834;GO:0005575;GO:0005622;GO:0005623;GO:0005737;GO:0006082;GO:0006520;GO:0006568;GO:0006576;GO:0006586;GO:0006725;GO:0006807;GO:0006950;GO:0006952;GO:0008150;GO:0008152;GO:0008652;GO:0009058;GO:0009072;GO:0009073;GO:0009308;GO:0009309;GO:0009507;GO:0009532;GO:0009536;GO:0009570;GO:0009605;GO:0009606;GO:0009607;GO:0009617;GO:0009628;GO:0009629;GO:0009630;GO:…	tryptophan biosynthetic process; organic acid metabolic process; cellular amino acid metabolic process; tryptophan metabolic process; cellular biogenic amine metabolic process; indolalkylamine metabolic process; cellular aromatic compound metabolic process; nitrogen compound metabolic process; response to stress; defense response; biological_process; metabolic process; cellular amino acid biosynt…	molecular_function; catalytic activity; tryptophan synthase activity; lyase activity; carbon-carbon lyase activity; aldehyde-lyase activity; carbon-oxygen lyase activity; hydro-lyase activity; indole-3-glycerol-phosphate lyase activity	cellular_component; intracellular; cytoplasm; chloroplast; plastid stroma; plastid; chloroplast stroma; organelle; membrane-bounded organelle; intracellular organelle; intracellular membrane-bounded organelle	PWY-6949; TRPSYN-PWY; TRPSYN-PWY	DIBOA-glucoside biosynthesis; L-tryptophan biosynthesis; L-tryptophan biosynthesis	RXN0-2381; RXN0-2381; RXN0-2382	EC-4.1.2.8; EC-4.1.2.8; EC-4.2.1.122	0.933177921927487	0.999871754563055	0.94230196422366
GRMZM2G155323_P01	GRMZM2G155323	Zm00001d033750		5.29091	29	2.72787	23					ILEUSYN-PWY; PWY-5826	L-isoleucine biosynthesis I (from threonine); hypoglycin biosynthesis	RXN-15122; RXN-15122	-; -	0.933177921927487	0.999869686088266	0.94230196422366
GRMZM2G081682_P01	GRMZM2G081682	Zm00001d022490		6.63767	32	3.61379	23	GO:0005575;GO:0005622;GO:0005623;GO:0005737;GO:0005773;GO:0005774;GO:0005783;GO:0005794;GO:0012505;GO:0016020;GO:0031090;GO:0043226;GO:0043227;GO:0043229;GO:0043231;GO:0044422;GO:0044424;GO:0044437;GO:0044444;GO:0044446;GO:0044464;GO:0098588;GO:0098805			cellular_component; intracellular; cytoplasm; vacuole; vacuolar membrane; endoplasmic reticulum; Golgi apparatus; endomembrane system; membrane; organelle membrane; organelle; membrane-bounded organelle; intracellular organelle; intracellular membrane-bounded organelle; bounding membrane of organelle; whole membrane	XYLCAT-PWY	D-xylose degradation I	XYLISOM-RXN	EC-5.3.1.5	0.933177921927487	0.999867617613477	0.94230196422366
GRMZM2G386155_P01	GRMZM2G386155	Zm00001d016460		0	5	0.00955969	13									0.933177921927487	0.99985520676474	0.94230196422366
GRMZM2G033526_P01	GRMZM2G033526	Zm00001d030020	pyk1	6.71387	32	3.92803	23					PWY-1042; PWY-5723; PWY-5484; GLYCOLYSIS	glycolysis IV (plant cytosol); Rubisco shunt; glycolysis II (from fructose 6-phosphate); glycolysis I (from glucose 6-phosphate)	PEPDEPHOS-RXN; PEPDEPHOS-RXN; PEPDEPHOS-RXN; PEPDEPHOS-RXN	EC-2.7.1.40; EC-2.7.1.40; EC-2.7.1.40; EC-2.7.1.40	0.933177921927487	0.99985313828995	0.94230196422366
GRMZM2G142863_P01	GRMZM2G142863	Zm00001d003947	ogdh1	4.80442	32	2.34302	23					PWY-5084	2-oxoglutarate decarboxylation to succinyl-CoA	2OXOGLUTDECARB-RXN	EC-1.2.4.2	0.933177921927487	0.999849001340372	0.94230196422366
GRMZM2G133121_P01	GRMZM2G133121	Zm00001d039422		6.02422	32	2.40007	23					PWY-6124	inosine-5'-phosphate biosynthesis II	AIRCARBOXY-RXN	EC-4.1.1.21	0.933177921927487	0.999846932865582	0.94230196422366
GRMZM2G056075_P01	GRMZM2G056075	Zm00001d022028	mus1	0.667374	16	2.07945	23	GO:0000018;GO:0003674;GO:0003676;GO:0003677;GO:0003684;GO:0003690;GO:0005488;GO:0005575;GO:0005623;GO:0005886;GO:0006139;GO:0006259;GO:0006281;GO:0006290;GO:0006298;GO:0006725;GO:0006807;GO:0006950;GO:0006974;GO:0008150;GO:0008152;GO:0009892;GO:0009987;GO:0010520;GO:0010564;GO:0010605;GO:0010639;GO:0010948;GO:0016020;GO:0019219;GO:0019222;GO:0030983;GO:0031323;GO:0031324;GO:0033043;GO:0033554;GO:…	regulation of DNA recombination; nucleobase-containing compound metabolic process; DNA metabolic process; DNA repair; pyrimidine dimer repair; mismatch repair; cellular aromatic compound metabolic process; nitrogen compound metabolic process; response to stress; cellular response to DNA damage stimulus; biological_process; metabolic process; negative regulation of metabolic process; cellular proc…	molecular_function; nucleic acid binding; DNA binding; damaged DNA binding; double-stranded DNA binding; binding; mismatched DNA binding; organic cyclic compound binding; heterocyclic compound binding	cellular_component; plasma membrane; membrane; cell periphery					0.933177921927487	0.999844864390793	0.94230196422366
GRMZM2G427097_P01	GRMZM2G427097	Zm00001d025984	gdh2	5.83117	32	2.94726	23					GLUTSYNIII-PWY; ALACAT2-PWY; GLUTAMATE-DEG1-PWY; GLUTAMATE-SYN2-PWY	L-glutamate biosynthesis III; L-alanine degradation II (to D-lactate); L-glutamate degradation I; L-glutamate biosynthesis II	GLUTDEHYD-RXN; GLUTAMATE-DEHYDROGENASE-RXN; GLUTAMATE-DEHYDROGENASE-RXN; GLUTAMATE-DEHYDROGENASE-NADP+-RXN	EC-1.4.1.4; EC-1.4.1.2; EC-1.4.1.2; EC-1.4.1.3	0.933177921927487	0.999836590491635	0.94230196422366
GRMZM2G065205_P01	GRMZM2G065205	Zm00001d030614	mcm1	6.11415	28	2.7745	23	GO:0000347;GO:0005575;GO:0005622;GO:0005623;GO:0005634;GO:0005737;GO:0032991;GO:0043226;GO:0043227;GO:0043229;GO:0043231;GO:0044422;GO:0044424;GO:0044428;GO:0044446;GO:0044464			THO complex; cellular_component; intracellular; nucleus; cytoplasm; protein-containing complex; organelle; membrane-bounded organelle; intracellular organelle; intracellular membrane-bounded organelle					0.933177921927487	0.999834522016846	0.94230196422366
GRMZM2G122843_P01	GRMZM2G122843	Zm00001d051740		1.43548	18	1.81553	23									0.933177921927487	0.999832453542056	0.94230196422366
GRMZM2G009443_P01	GRMZM2G009443	Zm00001d024009	cip1	5.34428	32	2.38347	23									0.933177921927487	0.999830385067267	0.94230196422366
GRMZM2G095663_P01	GRMZM2G095663	Zm00001d050396				0	10									0.933177921927487	0.999828316592477	0.94230196422366
GRMZM2G074377_P01	GRMZM2G074377	Zm00001d010488	TIDP3632	4.4799	25	2.66732	23									0.933177921927487	0.999824179642898	0.94230196422366
GRMZM5G828229_P02	GRMZM5G828229	Zm00001d024633	IDP52	6.71393	32	3.83314	23	GO:0000166;GO:0003674;GO:0005488;GO:0005524;GO:0005575;GO:0005622;GO:0005623;GO:0005737;GO:0005739;GO:0006950;GO:0008144;GO:0008150;GO:0009266;GO:0009409;GO:0009507;GO:0009526;GO:0009532;GO:0009536;GO:0009570;GO:0009628;GO:0010035;GO:0010038;GO:0010319;GO:0017076;GO:0030554;GO:0031967;GO:0031975;GO:0032553;GO:0032555;GO:0032559;GO:0035639;GO:0036094;GO:0042221;GO:0043167;GO:0043168;GO:0043226;GO:…	response to stress; biological_process; response to temperature stimulus; response to cold; response to abiotic stimulus; response to inorganic substance; response to metal ion; response to chemical; response to cadmium ion; response to stimulus	nucleotide binding; molecular_function; binding; ATP binding; drug binding; purine nucleotide binding; adenyl nucleotide binding; ribonucleotide binding; purine ribonucleotide binding; adenyl ribonucleotide binding; purine ribonucleoside triphosphate binding; small molecule binding; ion binding; anion binding; organic cyclic compound binding; carbohydrate derivative binding; nucleoside phosphate …	cellular_component; intracellular; cytoplasm; mitochondrion; chloroplast; plastid envelope; plastid stroma; plastid; chloroplast stroma; stromule; organelle envelope; envelope; organelle; membrane-bounded organelle; intracellular organelle; intracellular membrane-bounded organelle					0.933177921927487	0.99982004269332	0.94230196422366
GRMZM2G105996_P01	GRMZM2G105996	Zm00001d019191		0	6	6.42612	23									0.933177921927487	0.99981797421853	0.94230196422366
GRMZM6G743306_P01	GRMZM6G743306	Zm00001d038959						GO:0003674;GO:0003824;GO:0004144;GO:0005575;GO:0005622;GO:0005623;GO:0005737;GO:0005783;GO:0008150;GO:0008152;GO:0008374;GO:0009058;GO:0010025;GO:0010166;GO:0012505;GO:0016411;GO:0016740;GO:0016746;GO:0016747;GO:0043226;GO:0043227;GO:0043229;GO:0043231;GO:0044424;GO:0044444;GO:0044464;GO:0047196;GO:0071704;GO:1901568;GO:1901570;GO:1901576	biological_process; metabolic process; biosynthetic process; wax biosynthetic process; wax metabolic process; organic substance metabolic process; fatty acid derivative metabolic process; fatty acid derivative biosynthetic process; organic substance biosynthetic process	molecular_function; catalytic activity; diacylglycerol O-acyltransferase activity; O-acyltransferase activity; acylglycerol O-acyltransferase activity; transferase activity; transferase activity, transferring acyl groups; transferase activity, transferring acyl groups other than amino-acyl groups; long-chain-alcohol O-fatty-acyltransferase activity	cellular_component; intracellular; cytoplasm; endoplasmic reticulum; endomembrane system; organelle; membrane-bounded organelle; intracellular organelle; intracellular membrane-bounded organelle	TRIGLSYN-PWY; PWY-5884	diacylglycerol and triacylglycerol biosynthesis; wax esters biosynthesis I	DIACYLGLYCEROL-O-ACYLTRANSFERASE-RXN; 2.3.1.75-RXN	EC-2.3.1.20; EC-2.3.1.75	0.933177921927487	0.999815905743741	0.94230196422366
GRMZM2G150248_P01	GRMZM2G150248	Zm00001d026586	pao4	0	1	2.79609	23	GO:0003674;GO:0003824;GO:0005575;GO:0005622;GO:0005623;GO:0005737;GO:0005777;GO:0006576;GO:0006595;GO:0006598;GO:0006807;GO:0008150;GO:0008152;GO:0009056;GO:0009308;GO:0009310;GO:0009987;GO:0016491;GO:0016645;GO:0016647;GO:0034641;GO:0042402;GO:0042579;GO:0043226;GO:0043227;GO:0043229;GO:0043231;GO:0044106;GO:0044237;GO:0044424;GO:0044444;GO:0044464;GO:0046592;GO:0055114;GO:0071704;GO:1901564;GO:…	cellular biogenic amine metabolic process; polyamine metabolic process; polyamine catabolic process; nitrogen compound metabolic process; biological_process; metabolic process; catabolic process; amine metabolic process; amine catabolic process; cellular process; cellular nitrogen compound metabolic process; cellular biogenic amine catabolic process; cellular amine metabolic process; cellular met…	molecular_function; catalytic activity; oxidoreductase activity; oxidoreductase activity, acting on the CH-NH group of donors; oxidoreductase activity, acting on the CH-NH group of donors, oxygen as acceptor; polyamine oxidase activity	cellular_component; intracellular; cytoplasm; peroxisome; microbody; organelle; membrane-bounded organelle; intracellular organelle; intracellular membrane-bounded organelle	PWY-6441; PWY-6441	spermine and spermidine degradation III; spermine and spermidine degradation III	RXN-9015; RXN-12089	EC-1.5.3.17; EC-1.5.3.17	0.933177921927487	0.999813837268951	0.94230196422366
GRMZM2G016503_P01	GRMZM2G016503	Zm00001d038849		0	3	1.89517	23									0.933177921927487	0.999805563369794	0.94230196422366
GRMZM2G046748_P01	GRMZM2G046748	Zm00001d017769		6.1608	32	3.46865	23	GO:0005575;GO:0005622;GO:0005623;GO:0005737;GO:0009507;GO:0009532;GO:0009536;GO:0009570;GO:0043226;GO:0043227;GO:0043229;GO:0043231;GO:0044422;GO:0044424;GO:0044434;GO:0044435;GO:0044444;GO:0044446;GO:0044464			cellular_component; intracellular; cytoplasm; chloroplast; plastid stroma; plastid; chloroplast stroma; organelle; membrane-bounded organelle; intracellular organelle; intracellular membrane-bounded organelle	CITRULLINE-DEG-PWY; PWY-4984; ARGSYN-PWY; ARGSYNBSUB-PWY; PWY-7060	L-citrulline degradation; urea cycle; L-arginine biosynthesis I (via L-ornithine); L-arginine biosynthesis II (acetyl cycle); ornithine-citrulline shuttle	ORNCARBAMTRANSFER-RXN; ORNCARBAMTRANSFER-RXN; ORNCARBAMTRANSFER-RXN; ORNCARBAMTRANSFER-RXN; ORNCARBAMTRANSFER-RXN	EC-2.1.3.3; EC-2.1.3.3; EC-2.1.3.3; EC-2.1.3.3; EC-2.1.3.3	0.933177921927487	0.999803494895004	0.94230196422366
GRMZM2G163227_P01	GRMZM2G163227	Zm00001d054078		5.10072	32	3.40209	23									0.933177921927487	0.999801426420215	0.44230196422366
GRMZM2G022363_P01	GRMZM2G022363	Zm00001d027862				0.00578967	12									0.933177921927487	0.999799357945425	0.94230196422366
GRMZM5G824944_P02	GRMZM5G824944	Zm00001d020669		6.53302	32	3.94871	23	GO:0003674;GO:0005488;GO:0005507;GO:0005575;GO:0005576;GO:0005622;GO:0005623;GO:0005737;GO:0005829;GO:0005886;GO:0008150;GO:0009507;GO:0009536;GO:0009719;GO:0009725;GO:0009735;GO:0010033;GO:0010035;GO:0010038;GO:0016020;GO:0042221;GO:0043167;GO:0043169;GO:0043226;GO:0043227;GO:0043229;GO:0043231;GO:0044424;GO:0044444;GO:0044464;GO:0046686;GO:0046872;GO:0046914;GO:0048046;GO:0050896;GO:0071944	biological_process; response to endogenous stimulus; response to hormone; response to cytokinin; response to organic substance; response to inorganic substance; response to metal ion; response to chemical; response to cadmium ion; response to stimulus	molecular_function; binding; copper ion binding; ion binding; cation binding; metal ion binding; transition metal ion binding	cellular_component; extracellular region; intracellular; cytoplasm; cytosol; plasma membrane; chloroplast; plastid; membrane; organelle; membrane-bounded organelle; intracellular organelle; intracellular membrane-bounded organelle; apoplast; cell periphery	PWY-3841; PWY-2161; PWY-3742	folate transformations II; folate polyglutamylation; tetrahydrofolate biosynthesis II	FORMATETHFLIG-RXN; FORMATETHFLIG-RXN; FORMATETHFLIG-RXN	EC-6.3.4.3; EC-6.3.4.3; EC-6.3.4.3	0.933177921927487	0.999797289470636	0.94230196422366
GRMZM5G824405_P01	GRMZM5G824405	Zm00001d028762		3.66027	30	1.97478	23									0.933177921927487	0.999793152521057	0.94230196422366
GRMZM2G008226_P01	GRMZM2G008226	Zm00001d032311	trps4	0	10	1.41312	23									0.933177921927487	0.999791084046268	0.94230196422366
GRMZM2G027021_P01	GRMZM2G027021	Zm00001d048944		0	4	1.27296	22									0.933177921927487	0.999784878621899	0.94230196422366
GRMZM2G076634_P01	GRMZM2G076634	Zm00001d013527				0.614235	22	GO:0003674;GO:0003824;GO:0004672;GO:0004674;GO:0005575;GO:0005623;GO:0005886;GO:0006464;GO:0006468;GO:0006793;GO:0006796;GO:0006807;GO:0006950;GO:0006970;GO:0007275;GO:0008150;GO:0008152;GO:0009555;GO:0009628;GO:0009987;GO:0010152;GO:0016020;GO:0016301;GO:0016310;GO:0016740;GO:0016772;GO:0016773;GO:0019538;GO:0021700;GO:0032501;GO:0032502;GO:0036211;GO:0043170;GO:0043412;GO:0044237;GO:0044238;GO:…	cellular protein modification process; protein phosphorylation; phosphorus metabolic process; phosphate-containing compound metabolic process; nitrogen compound metabolic process; response to stress; response to osmotic stress; multicellular organism development; biological_process; metabolic process; pollen development; response to abiotic stimulus; cellular process; pollen maturation; phosphory…	molecular_function; catalytic activity; protein kinase activity; protein serine/threonine kinase activity; kinase activity; transferase activity; transferase activity, transferring phosphorus-containing groups; phosphotransferase activity, alcohol group as acceptor; catalytic activity, acting on a protein	cellular_component; plasma membrane; membrane; cell periphery					0.933177921927487	0.99978281014711	0.94230196422366
GRMZM2G065599_P01	GRMZM2G065599	Zm00001d010928	pza03612	0.953432	16	2.30517	23	GO:0005575;GO:0005622;GO:0005623;GO:0005634;GO:0006139;GO:0006259;GO:0006304;GO:0006305;GO:0006306;GO:0006725;GO:0006807;GO:0008150;GO:0008152;GO:0009987;GO:0032259;GO:0034641;GO:0043170;GO:0043226;GO:0043227;GO:0043229;GO:0043231;GO:0043412;GO:0043414;GO:0044237;GO:0044238;GO:0044260;GO:0044424;GO:0044464;GO:0044728;GO:0046483;GO:0071704;GO:0090304;GO:1901360	nucleobase-containing compound metabolic process; DNA metabolic process; DNA modification; DNA alkylation; DNA methylation; cellular aromatic compound metabolic process; nitrogen compound metabolic process; biological_process; metabolic process; cellular process; methylation; cellular nitrogen compound metabolic process; macromolecule metabolic process; macromolecule modification; macromolecule m…		cellular_component; intracellular; nucleus; organelle; membrane-bounded organelle; intracellular organelle; intracellular membrane-bounded organelle					0.933177921927487	0.999778673197531	0.94230196422366
GRMZM2G086003_P01	GRMZM2G086003	Zm00001d033684		0	11	2.4654	23	GO:0003674;GO:0003824;GO:0005575;GO:0005623;GO:0005886;GO:0008150;GO:0008152;GO:0016020;GO:0016491;GO:0016705;GO:0016706;GO:0044464;GO:0048244;GO:0051213;GO:0055114;GO:0071944	biological_process; metabolic process; oxidation-reduction process	molecular_function; catalytic activity; oxidoreductase activity; oxidoreductase activity, acting on paired donors, with incorporation or reduction of molecular oxygen; 2-oxoglutarate-dependent dioxygenase activity; phytanoyl-CoA dioxygenase activity; dioxygenase activity	cellular_component; plasma membrane; membrane; cell periphery					0.933177921927487	0.999776604722742	0.94230196422366
GRMZM2G163641_P01	GRMZM2G163641	Zm00001d046405	hb87	0	9	1.58582	23	GO:0001101;GO:0002229;GO:0002239;GO:0002376;GO:0005575;GO:0005622;GO:0005623;GO:0005634;GO:0006950;GO:0006952;GO:0006955;GO:0007154;GO:0007165;GO:0008150;GO:0009414;GO:0009415;GO:0009605;GO:0009607;GO:0009617;GO:0009620;GO:0009628;GO:0009682;GO:0009719;GO:0009725;GO:0009737;GO:0009738;GO:0009753;GO:0009755;GO:0009787;GO:0009867;GO:0009966;GO:0009987;GO:0010033;GO:0010035;GO:0010118;GO:0010646;GO:…	response to acid chemical; defense response to oomycetes; response to oomycetes; immune system process; response to stress; defense response; immune response; cell communication; signal transduction; biological_process; response to water deprivation; response to water; response to external stimulus; response to biotic stimulus; response to bacterium; response to fungus; response to abiotic stimul…		cellular_component; intracellular; nucleus; organelle; membrane-bounded organelle; intracellular organelle; intracellular membrane-bounded organelle					0.933177921927487	0.999766262348795	0.94230196422366
GRMZM2G057743_P02	GRMZM2G057743	Zm00001d046033		4.92745	32	1.56976	23	GO:0001101;GO:0002831;GO:0003674;GO:0003676;GO:0003723;GO:0005488;GO:0005575;GO:0005622;GO:0005623;GO:0005634;GO:0005654;GO:0006139;GO:0006396;GO:0006725;GO:0006807;GO:0006950;GO:0006970;GO:0007154;GO:0007165;GO:0008150;GO:0008152;GO:0009266;GO:0009408;GO:0009628;GO:0009719;GO:0009725;GO:0009753;GO:0009755;GO:0009867;GO:0009892;GO:0009987;GO:0010033;GO:0010286;GO:0010445;GO:0010467;GO:0010468;GO:…	response to acid chemical; regulation of response to biotic stimulus; nucleobase-containing compound metabolic process; RNA processing; cellular aromatic compound metabolic process; nitrogen compound metabolic process; response to stress; response to osmotic stress; cell communication; signal transduction; biological_process; metabolic process; response to temperature stimulus; response to heat; …	molecular_function; nucleic acid binding; RNA binding; binding; primary miRNA binding; organic cyclic compound binding; heterocyclic compound binding	cellular_component; intracellular; nucleus; nucleoplasm; nuclear dicing body; nuclear body; membrane-enclosed lumen; nuclear lumen; organelle; membrane-bounded organelle; intracellular organelle; intracellular membrane-bounded organelle; organelle lumen; intracellular organelle lumen					0.933177921927487	0.999764193874005	0.94230196422366
GRMZM2G377609_P03	GRMZM2G377609	Zm00001d044186		3.40297	20	1.53967	23	GO:0005575;GO:0005622;GO:0005623;GO:0005737;GO:0008150;GO:0009507;GO:0009532;GO:0009536;GO:0009570;GO:0010035;GO:0010038;GO:0042221;GO:0043226;GO:0043227;GO:0043229;GO:0043231;GO:0044422;GO:0044424;GO:0044434;GO:0044435;GO:0044444;GO:0044446;GO:0044464;GO:0046686;GO:0050896	biological_process; response to inorganic substance; response to metal ion; response to chemical; response to cadmium ion; response to stimulus		cellular_component; intracellular; cytoplasm; chloroplast; plastid stroma; plastid; chloroplast stroma; organelle; membrane-bounded organelle; intracellular organelle; intracellular membrane-bounded organelle					0.933177921927487	0.999762125399216	0.94230196422366
GRMZM2G347226_P01	GRMZM2G347226	Zm00001d023560		3.67887	20	2.35384	23	GO:0001101;GO:0001558;GO:0003674;GO:0003824;GO:0004672;GO:0004674;GO:0004683;GO:0005575;GO:0005622;GO:0005623;GO:0005634;GO:0005737;GO:0005829;GO:0005886;GO:0006464;GO:0006468;GO:0006793;GO:0006796;GO:0006807;GO:0007154;GO:0007165;GO:0008150;GO:0008152;GO:0009719;GO:0009725;GO:0009737;GO:0009738;GO:0009755;GO:0009787;GO:0009789;GO:0009966;GO:0009967;GO:0009987;GO:0010033;GO:0010646;GO:0010647;GO:…	response to acid chemical; regulation of cell growth; cellular protein modification process; protein phosphorylation; phosphorus metabolic process; phosphate-containing compound metabolic process; nitrogen compound metabolic process; cell communication; signal transduction; biological_process; metabolic process; response to endogenous stimulus; response to hormone; response to abscisic acid; absc…	molecular_function; catalytic activity; protein kinase activity; protein serine/threonine kinase activity; calmodulin-dependent protein kinase activity; kinase activity; transferase activity; transferase activity, transferring phosphorus-containing groups; phosphotransferase activity, alcohol group as acceptor; catalytic activity, acting on a protein	cellular_component; intracellular; nucleus; cytoplasm; cytosol; plasma membrane; membrane; organelle; membrane-bounded organelle; intracellular organelle; intracellular membrane-bounded organelle; cell periphery					0.933177921927487	0.999757988449637	0.94230196422366
GRMZM5G878058_P02	GRMZM5G878058	Zm00001d030893	umc2232	4.30215	29	3.42754	23									0.933177921927487	0.999753851500058	0.94230196422366
GRMZM5G895175_P01	GRMZM5G895175	Zm00001d032319		4.84366	29	2.5407	23	GO:0000381;GO:0003674;GO:0003676;GO:0003723;GO:0003729;GO:0005488;GO:0005575;GO:0005622;GO:0005623;GO:0005634;GO:0005654;GO:0008150;GO:0010468;GO:0010941;GO:0016604;GO:0016607;GO:0019219;GO:0019222;GO:0031323;GO:0031974;GO:0031981;GO:0042981;GO:0043067;GO:0043226;GO:0043227;GO:0043229;GO:0043231;GO:0043233;GO:0043484;GO:0044422;GO:0044424;GO:0044428;GO:0044446;GO:0044451;GO:0044464;GO:0048024;GO:…	regulation of alternative mRNA splicing, via spliceosome; biological_process; regulation of gene expression; regulation of cell death; regulation of nucleobase-containing compound metabolic process; regulation of metabolic process; regulation of cellular metabolic process; regulation of apoptotic process; regulation of programmed cell death; regulation of RNA splicing; regulation of mRNA splicing…	molecular_function; nucleic acid binding; RNA binding; mRNA binding; binding; organic cyclic compound binding; heterocyclic compound binding	cellular_component; intracellular; nucleus; nucleoplasm; nuclear body; nuclear speck; membrane-enclosed lumen; nuclear lumen; organelle; membrane-bounded organelle; intracellular organelle; intracellular membrane-bounded organelle; organelle lumen; intracellular organelle lumen					0.933177921927487	0.999749714550479	0.94230196422366
GRMZM5G862219_P04	GRMZM5G862219	Zm00001d039768	cl716_1	4.7076	32	3.0927	23					PWY-5136	fatty acid &beta;-oxidation II (peroxisome)	RXN-11026	EC-1.3.3.6	0.933177921927487	0.999743509126111	0.94230196422366
GRMZM2G042615_P02	GRMZM2G042615	Zm00001d028994		1.01814	16	2.41388	23	GO:0000003;GO:0000375;GO:0000377;GO:0000398;GO:0003006;GO:0003674;GO:0003676;GO:0003723;GO:0005488;GO:0005575;GO:0005622;GO:0005623;GO:0005634;GO:0006139;GO:0006396;GO:0006397;GO:0006725;GO:0006807;GO:0007275;GO:0008150;GO:0008152;GO:0008380;GO:0009791;GO:0009987;GO:0010229;GO:0010467;GO:0016070;GO:0016071;GO:0017069;GO:0022414;GO:0030626;GO:0032501;GO:0032502;GO:0034641;GO:0036002;GO:0043170;GO:…	reproduction; RNA splicing, via transesterification reactions; RNA splicing, via transesterification reactions with bulged adenosine as nucleophile; mRNA splicing, via spliceosome; developmental process involved in reproduction; nucleobase-containing compound metabolic process; RNA processing; mRNA processing; cellular aromatic compound metabolic process; nitrogen compound metabolic process; mult…	molecular_function; nucleic acid binding; RNA binding; binding; snRNA binding; U12 snRNA binding; pre-mRNA binding; pre-mRNA intronic binding; organic cyclic compound binding; heterocyclic compound binding	cellular_component; intracellular; nucleus; organelle; membrane-bounded organelle; intracellular organelle; intracellular membrane-bounded organelle					0.933177921927487	0.999741440651321	0.94230196422366
GRMZM2G008122_P01	GRMZM2G008122			0	1	0	7									0.933177921927487	0.999737303701743	0.94230196422366
GRMZM2G006765_P02	GRMZM2G006765	Zm00001d004855	act4	5.79118	27	3.9345	23									0.933177921927487	0.999735235226953	0.94230196422366
GRMZM2G083841_P01	GRMZM2G083841	Zm00001d046170	pep1	0	14	0.0294457	17					PWYQT-4429; PWYQT-4429; PWY-7117; PWY-7117; PWY-241; PWY-241; PWY-6549; PWY-6549	CO<sub>2</sub> fixation into oxaloacetate (anaplerotic); CO<sub>2</sub> fixation into oxaloacetate (anaplerotic); C4 photosynthetic carbon assimilation cycle, PEPCK type; C4 photosynthetic carbon assimilation cycle, PEPCK type; C4 photosynthetic carbon assimilation cycle, NADP-ME type; C4 photosynthetic carbon assimilation cycle, NADP-ME type; L-glutamine biosynthesis III; L-glutamine biosynthesi…	PEPCARBOX-RXN; PEPCARBOX-RXN; PEPCARBOX-RXN; PEPCARBOX-RXN; PEPCARBOX-RXN; PEPCARBOX-RXN; PEPCARBOX-RXN; PEPCARBOX-RXN	EC-4.1.1.31; EC-4.1.1.31; EC-4.1.1.31; EC-4.1.1.31; EC-4.1.1.31; EC-4.1.1.31; EC-4.1.1.31; EC-4.1.1.31	0.933177921927487	0.999729029802585	0.94230196422366
GRMZM2G375807_P01	GRMZM2G375807	Zm00001d041998		1.62541	22	1.84448	23	GO:0006629;GO:0008150;GO:0008152;GO:0009056;GO:0016042;GO:0044238;GO:0071704;GO:1901575	lipid metabolic process; biological_process; metabolic process; catabolic process; lipid catabolic process; primary metabolic process; organic substance metabolic process; organic substance catabolic process							0.933177921927487	0.999726961327795	0.94230196422366
GRMZM2G008263_P01	GRMZM2G008263	Zm00001d019479	gbss1	5.20033	30	3.18678	23	GO:0005575;GO:0005622;GO:0005623;GO:0005737;GO:0009507;GO:0009536;GO:0009569;GO:0043036;GO:0043226;GO:0043227;GO:0043229;GO:0043231;GO:0044422;GO:0044424;GO:0044434;GO:0044435;GO:0044444;GO:0044446;GO:0044464			cellular_component; intracellular; cytoplasm; chloroplast; plastid; chloroplast starch grain; starch grain; organelle; membrane-bounded organelle; intracellular organelle; intracellular membrane-bounded organelle	PWY-622	starch biosynthesis	GLYCOGENSYN-RXN	EC-2.4.1.21	0.933177921927487	0.999724892853006	0.94230196422366
GRMZM2G105391_P01	GRMZM2G105391	Zm00001d016397				1.65883	23									0.933177921927487	0.999722824378216	0.94230196422366
GRMZM5G866100_P01	GRMZM5G866100	Zm00001d006084		5.78524	31	3.74045	23	GO:0003674;GO:0003824;GO:0004845;GO:0004849;GO:0005575;GO:0005622;GO:0005623;GO:0005737;GO:0005829;GO:0006109;GO:0006139;GO:0006206;GO:0006207;GO:0006213;GO:0006220;GO:0006221;GO:0006222;GO:0006725;GO:0006753;GO:0006793;GO:0006796;GO:0006807;GO:0008150;GO:0008152;GO:0008655;GO:0009058;GO:0009112;GO:0009116;GO:0009117;GO:0009119;GO:0009123;GO:0009124;GO:0009129;GO:0009130;GO:0009156;GO:0009161;GO:…	regulation of carbohydrate metabolic process; nucleobase-containing compound metabolic process; pyrimidine nucleobase metabolic process; 'de novo' pyrimidine nucleobase biosynthetic process; pyrimidine nucleoside metabolic process; pyrimidine nucleotide metabolic process; pyrimidine nucleotide biosynthetic process; UMP biosynthetic process; cellular aromatic compound metabolic process; nucleoside…	molecular_function; catalytic activity; uracil phosphoribosyltransferase activity; uridine kinase activity; kinase activity; transferase activity; transferase activity, transferring glycosyl groups; transferase activity, transferring pentosyl groups; transferase activity, transferring phosphorus-containing groups; nucleobase-containing compound kinase activity; nucleoside kinase activity	cellular_component; intracellular; cytoplasm; cytosol; chloroplast; plastid; organelle; membrane-bounded organelle; intracellular organelle; intracellular membrane-bounded organelle	PWY-7183; PWYQT-4445; PWY-7208; PWY-7196; PWY-7193	pyrimidine nucleobases salvage I; pyrimidine salvage pathway; superpathway of pyrimidine nucleobases salvage; superpathway of pyrimidine ribonucleosides salvage; pyrimidine ribonucleosides salvage I	URACIL-PRIBOSYLTRANS-RXN; URACIL-PRIBOSYLTRANS-RXN; PWY-7183; PWY-7183; URIDINEKIN-RXN	EC-2.4.2.9; EC-2.4.2.9; -; -; EC-2.7.1.48	0.933177921927487	0.999720755903427	0.94230196422366
GRMZM2G013236_P03	GRMZM2G013236	Zm00001d018799	cipk23	0	5	2.18124	23	GO:0001101;GO:0003674;GO:0003824;GO:0004672;GO:0004674;GO:0005575;GO:0005622;GO:0005623;GO:0005634;GO:0005737;GO:0005829;GO:0005886;GO:0006464;GO:0006468;GO:0006793;GO:0006796;GO:0006807;GO:0006810;GO:0006811;GO:0006812;GO:0006813;GO:0006950;GO:0007584;GO:0008150;GO:0008152;GO:0009414;GO:0009415;GO:0009536;GO:0009605;GO:0009628;GO:0009987;GO:0009991;GO:0010035;GO:0010107;GO:0010118;GO:0015672;GO:…	response to acid chemical; cellular protein modification process; protein phosphorylation; phosphorus metabolic process; phosphate-containing compound metabolic process; nitrogen compound metabolic process; transport; ion transport; cation transport; potassium ion transport; response to stress; response to nutrient; biological_process; metabolic process; response to water deprivation; response to…	molecular_function; catalytic activity; protein kinase activity; protein serine/threonine kinase activity; kinase activity; transferase activity; transferase activity, transferring phosphorus-containing groups; phosphotransferase activity, alcohol group as acceptor; catalytic activity, acting on a protein	cellular_component; intracellular; nucleus; cytoplasm; cytosol; plasma membrane; plastid; membrane; organelle; membrane-bounded organelle; intracellular organelle; intracellular membrane-bounded organelle; cell periphery					0.933177921927487	0.999718687428638	0.94230196422366
GRMZM2G168382_P01	GRMZM2G168382	Zm00001d004506				1.31211	23									0.933177921927487	0.999716618953848	0.94230196422366
GRMZM2G010452_P01	GRMZM2G010452	Zm00001d010512		3.84025	27	2.3538	23	GO:0003674;GO:0005215;GO:0005488;GO:0005515;GO:0005575;GO:0005622;GO:0005623;GO:0005737;GO:0006606;GO:0006610;GO:0006810;GO:0006886;GO:0006913;GO:0008104;GO:0008150;GO:0008565;GO:0010494;GO:0015031;GO:0015833;GO:0017038;GO:0031072;GO:0032991;GO:0033036;GO:0033365;GO:0034504;GO:0034613;GO:0035770;GO:0036464;GO:0042886;GO:0043226;GO:0043228;GO:0043229;GO:0043232;GO:0044424;GO:0044444;GO:0044464;GO:…	protein import into nucleus; ribosomal protein import into nucleus; transport; intracellular protein transport; nucleocytoplasmic transport; protein localization; biological_process; protein transport; peptide transport; protein import; macromolecule localization; protein localization to organelle; protein localization to nucleus; cellular protein localization; amide transport; establishment of p…	molecular_function; transporter activity; binding; protein binding; heat shock protein binding; Hsp90 protein binding	cellular_component; intracellular; cytoplasm; cytoplasmic stress granule; protein-containing complex; ribonucleoprotein granule; cytoplasmic ribonucleoprotein granule; organelle; non-membrane-bounded organelle; intracellular organelle; intracellular non-membrane-bounded organelle; ribonucleoprotein complex					0.933177921927487	0.999712482004269	0.94230196422366
GRMZM2G155437_P01	GRMZM2G155437	Zm00001d005089		5.4602	29	3.47734	23									0.933177921927487	0.99971041352948	0.94230196422366
GRMZM2G400604_P01	GRMZM2G400604	Zm00001d042685	got4	5.81177	31	2.80438	23	GO:0000003;GO:0003006;GO:0003674;GO:0003824;GO:0004069;GO:0005575;GO:0005622;GO:0005623;GO:0005737;GO:0006082;GO:0006520;GO:0006725;GO:0006807;GO:0007275;GO:0008150;GO:0008152;GO:0008483;GO:0008652;GO:0009058;GO:0009072;GO:0009073;GO:0009095;GO:0009507;GO:0009532;GO:0009536;GO:0009570;GO:0009790;GO:0009791;GO:0009793;GO:0009987;GO:0010154;GO:0016053;GO:0016740;GO:0016769;GO:0019438;GO:0019752;GO:…	reproduction; developmental process involved in reproduction; organic acid metabolic process; cellular amino acid metabolic process; cellular aromatic compound metabolic process; nitrogen compound metabolic process; multicellular organism development; biological_process; metabolic process; cellular amino acid biosynthetic process; biosynthetic process; aromatic amino acid family metabolic process…	molecular_function; catalytic activity; L-aspartate:2-oxoglutarate aminotransferase activity; transaminase activity; transferase activity; transferase activity, transferring nitrogenous groups; aspartate-prephenate aminotransferase activity; glutamate-prephenate aminotransferase activity	cellular_component; intracellular; cytoplasm; chloroplast; plastid stroma; plastid; chloroplast stroma; organelle; membrane-bounded organelle; intracellular organelle; intracellular membrane-bounded organelle	PWY-3001; PWY-7117; ASPARTATESYN-PWY; ASPARTATE-DEG1-PWY; MALATE-ASPARTATE-SHUTTLE-PWY; THRESYN-PWY	superpathway of L-isoleucine biosynthesis I; C4 photosynthetic carbon assimilation cycle, PEPCK type; L-aspartate biosynthesis; L-aspartate degradation I; L-aspartate degradation II; superpathway of L-threonine biosynthesis	ASPARTATESYN-PWY; ASPAMINOTRANS-RXN; ASPAMINOTRANS-RXN; ASPAMINOTRANS-RXN; ASPAMINOTRANS-RXN; ASPARTATESYN-PWY	-; EC-2.6.1.1; EC-2.6.1.1; EC-2.6.1.1; EC-2.6.1.1; -	0.933177921927487	0.999700071155533	0.94230196422366
GRMZM2G465287_P01	GRMZM2G465287	Zm00001d047732				1.20142	23									0.933177921927487	0.999693865731164	0.94230196422366
GRMZM2G113056_P01	GRMZM2G113056	Zm00001d022560	lon2	6.05695	32	2.35198	23									0.933177921927487	0.999689728781586	0.94230196422366
AC191575.2_FGP001	AC191575.2_FG001	Zm00001d034725				0.030816	17					PWY-7204	pyridoxal 5'-phosphate salvage II (plants)	3.1.3.74-RXN	EC-3.1.3.74	0.933177921927487	0.999687660306796	0.94230196422366
GRMZM2G168375_P01	GRMZM2G168375	Zm00001d011782	pco061803	3.90001	23	3.08215	23					PWY-7204	pyridoxal 5'-phosphate salvage II (plants)	3.1.3.74-RXN	EC-3.1.3.74	0.933177921927487	0.999685591832007	0.94230196422366
GRMZM2G077214_P01	GRMZM2G077214	Zm00001d033338	rz403	0	11	1.84022	23									0.933177921927487	0.999683523357217	0.94230196422366
GRMZM2G111642_P01	GRMZM2G111642	Zm00001d034553	cesa5	4.47039	28	3.23863	23	GO:0000271;GO:0000278;GO:0000281;GO:0000910;GO:0005575;GO:0005622;GO:0005623;GO:0005737;GO:0005768;GO:0005794;GO:0005802;GO:0005886;GO:0005911;GO:0005975;GO:0005976;GO:0006073;GO:0007049;GO:0008150;GO:0008152;GO:0009058;GO:0009059;GO:0009250;GO:0009506;GO:0009832;GO:0009833;GO:0009834;GO:0009987;GO:0012505;GO:0016020;GO:0016051;GO:0022402;GO:0030054;GO:0030243;GO:0030244;GO:0031410;GO:0031982;GO:…	polysaccharide biosynthetic process; mitotic cell cycle; mitotic cytokinesis; cytokinesis; carbohydrate metabolic process; polysaccharide metabolic process; cellular glucan metabolic process; cell cycle; biological_process; metabolic process; biosynthetic process; macromolecule biosynthetic process; glucan biosynthetic process; plant-type cell wall biogenesis; plant-type primary cell wall biogene…		cellular_component; intracellular; cytoplasm; endosome; Golgi apparatus; trans-Golgi network; plasma membrane; cell-cell junction; plasmodesma; endomembrane system; membrane; cell junction; cytoplasmic vesicle; vesicle; organelle subcompartment; organelle; membrane-bounded organelle; intracellular organelle; intracellular membrane-bounded organelle; symplast; cell periphery; intracellular vesicle…	PWY-1001	cellulose biosynthesis	CELLULOSE-SYNTHASE-UDP-FORMING-RXN	EC-2.4.1.12	0.933177921927487	0.999681454882428	0.94230196422366
GRMZM2G021331_P01	GRMZM2G021331			8.95177	32	4.95405	23	GO:0000166;GO:0003674;GO:0005488;GO:0005524;GO:0006139;GO:0006163;GO:0006164;GO:0006725;GO:0006753;GO:0006754;GO:0006793;GO:0006796;GO:0006807;GO:0006810;GO:0006811;GO:0006812;GO:0008144;GO:0008150;GO:0008152;GO:0009058;GO:0009117;GO:0009123;GO:0009124;GO:0009126;GO:0009127;GO:0009141;GO:0009142;GO:0009144;GO:0009145;GO:0009150;GO:0009152;GO:0009156;GO:0009161;GO:0009165;GO:0009167;GO:0009168;GO:…	nucleobase-containing compound metabolic process; purine nucleotide metabolic process; purine nucleotide biosynthetic process; cellular aromatic compound metabolic process; nucleoside phosphate metabolic process; ATP biosynthetic process; phosphorus metabolic process; phosphate-containing compound metabolic process; nitrogen compound metabolic process; transport; ion transport; cation transport; …	nucleotide binding; molecular_function; binding; ATP binding; drug binding; purine nucleotide binding; adenyl nucleotide binding; ribonucleotide binding; purine ribonucleotide binding; adenyl ribonucleotide binding; purine ribonucleoside triphosphate binding; small molecule binding; ion binding; anion binding; organic cyclic compound binding; carbohydrate derivative binding; nucleoside phosphate …						0.933177921927487	0.999677317932849	0.94230196422366
GRMZM2G143071_P01	GRMZM2G143071	Zm00001d026396		6.08856	32	2.99491	23									0.933177921927487	0.99967318098327	0.44230196422366
GRMZM2G084767_P01	GRMZM2G084767	Zm00001d038021		6.81247	31	3.06051	23	GO:0003674;GO:0005215;GO:0005488;GO:0005515;GO:0005575;GO:0005622;GO:0005623;GO:0005737;GO:0006606;GO:0006610;GO:0006810;GO:0006886;GO:0006913;GO:0008104;GO:0008150;GO:0008565;GO:0010494;GO:0015031;GO:0015833;GO:0017038;GO:0031072;GO:0032991;GO:0033036;GO:0033365;GO:0034504;GO:0034613;GO:0035770;GO:0036464;GO:0042886;GO:0043226;GO:0043228;GO:0043229;GO:0043232;GO:0044424;GO:0044444;GO:0044464;GO:…	protein import into nucleus; ribosomal protein import into nucleus; transport; intracellular protein transport; nucleocytoplasmic transport; protein localization; biological_process; protein transport; peptide transport; protein import; macromolecule localization; protein localization to organelle; protein localization to nucleus; cellular protein localization; amide transport; establishment of p…	molecular_function; transporter activity; binding; protein binding; heat shock protein binding; Hsp90 protein binding	cellular_component; intracellular; cytoplasm; cytoplasmic stress granule; protein-containing complex; ribonucleoprotein granule; cytoplasmic ribonucleoprotein granule; organelle; non-membrane-bounded organelle; intracellular organelle; intracellular non-membrane-bounded organelle; ribonucleoprotein complex					0.933177921927487	0.999671112508481	0.94230196422366
GRMZM2G307252_P01	GRMZM2G307252	Zm00001d034139				3.89714	23									0.933177921927487	0.999669044033691	0.94230196422366
GRMZM2G156803_P01	GRMZM2G156803	Zm00001d050844		0	15	1.41229	23	GO:0003674;GO:0003824;GO:0003933;GO:0003935;GO:0005575;GO:0005622;GO:0005623;GO:0005737;GO:0006766;GO:0006767;GO:0006771;GO:0006807;GO:0008150;GO:0008152;GO:0008686;GO:0009058;GO:0009110;GO:0009231;GO:0009507;GO:0009532;GO:0009536;GO:0009570;GO:0009987;GO:0016020;GO:0016787;GO:0016810;GO:0016814;GO:0016829;GO:0016830;GO:0017144;GO:0018130;GO:0019238;GO:0034641;GO:0042364;GO:0042726;GO:0042727;GO:…	vitamin metabolic process; water-soluble vitamin metabolic process; riboflavin metabolic process; nitrogen compound metabolic process; biological_process; metabolic process; biosynthetic process; vitamin biosynthetic process; riboflavin biosynthetic process; cellular process; drug metabolic process; heterocycle biosynthetic process; cellular nitrogen compound metabolic process; water-soluble vita…	molecular_function; catalytic activity; GTP cyclohydrolase activity; GTP cyclohydrolase II activity; 3,4-dihydroxy-2-butanone-4-phosphate synthase activity; hydrolase activity; hydrolase activity, acting on carbon-nitrogen (but not peptide) bonds; hydrolase activity, acting on carbon-nitrogen (but not peptide) bonds, in cyclic amidines; lyase activity; carbon-carbon lyase activity; cyclohydrolase…	cellular_component; intracellular; cytoplasm; chloroplast; plastid stroma; plastid; chloroplast stroma; membrane; organelle; membrane-bounded organelle; intracellular organelle; intracellular membrane-bounded organelle	RIBOSYN2-PWY; RIBOSYN2-PWY	flavin biosynthesis I (bacteria and plants); flavin biosynthesis I (bacteria and plants)	GTP-CYCLOHYDRO-II-RXN; DIOHBUTANONEPSYN-RXN	EC-3.5.4.25; EC-4.1.99.12	0.933177921927487	0.999666975558902	0.94230196422366
GRMZM2G002978_P02	GRMZM2G002978	Zm00001d003836	thx26	0.485592	16	2.22943	23					PWY-7176; PWY-5687	UTP and CTP <i>de novo</i> biosynthesis; pyrimidine ribonucleotides interconversion	RXN-12002; RXN-12002	EC-2.7.4.22; EC-2.7.4.22	0.933177921927487	0.999658701659744	0.44230196422366
GRMZM2G041159_P01	GRMZM2G041159	Zm00001d053807	pco070684	0	9	2.35244	23	GO:0003674;GO:0003824;GO:0004418;GO:0005575;GO:0005576;GO:0005622;GO:0005623;GO:0005737;GO:0006139;GO:0006725;GO:0006807;GO:0006950;GO:0006952;GO:0008150;GO:0008152;GO:0009451;GO:0009507;GO:0009526;GO:0009532;GO:0009536;GO:0009570;GO:0009605;GO:0009607;GO:0009617;GO:0009941;GO:0009987;GO:0016070;GO:0016740;GO:0016765;GO:0031967;GO:0031975;GO:0034641;GO:0042742;GO:0043170;GO:0043207;GO:0043226;GO:…	nucleobase-containing compound metabolic process; cellular aromatic compound metabolic process; nitrogen compound metabolic process; response to stress; defense response; biological_process; metabolic process; RNA modification; response to external stimulus; response to biotic stimulus; response to bacterium; cellular process; RNA metabolic process; cellular nitrogen compound metabolic process; d…	molecular_function; catalytic activity; hydroxymethylbilane synthase activity; transferase activity; transferase activity, transferring alkyl or aryl (other than methyl) groups	cellular_component; extracellular region; intracellular; cytoplasm; chloroplast; plastid envelope; plastid stroma; plastid; chloroplast stroma; chloroplast envelope; organelle envelope; envelope; organelle; membrane-bounded organelle; intracellular organelle; intracellular membrane-bounded organelle; apoplast	PWY-5188	tetrapyrrole biosynthesis I (from glutamate)	OHMETHYLBILANESYN-RXN	EC-2.5.1.61	0.933177921927487	0.999656633184955	0.94230196422366
GRMZM5G865319_P01	GRMZM5G865319	Zm00001d049148		4.15048	26	2.25563	23									0.933177921927487	0.999652496235376	0.94230196422366
GRMZM2G157157_P01	GRMZM2G157157	Zm00001d028373	toc35	6.64523	31	3.24334	23	GO:0000166;GO:0001882;GO:0001883;GO:0003674;GO:0003824;GO:0003924;GO:0005488;GO:0005515;GO:0005525;GO:0005575;GO:0005622;GO:0005623;GO:0005737;GO:0009507;GO:0009526;GO:0009527;GO:0009536;GO:0009707;GO:0009941;GO:0016020;GO:0016462;GO:0016787;GO:0016817;GO:0016818;GO:0017076;GO:0017111;GO:0019001;GO:0019867;GO:0031090;GO:0031967;GO:0031968;GO:0031969;GO:0031975;GO:0032549;GO:0032550;GO:0032553;GO:…		nucleotide binding; nucleoside binding; purine nucleoside binding; molecular_function; catalytic activity; GTPase activity; binding; protein binding; GTP binding; pyrophosphatase activity; hydrolase activity; hydrolase activity, acting on acid anhydrides; hydrolase activity, acting on acid anhydrides, in phosphorus-containing anhydrides; purine nucleotide binding; nucleoside-triphosphatase activi…	cellular_component; intracellular; cytoplasm; chloroplast; plastid envelope; plastid outer membrane; plastid; chloroplast outer membrane; chloroplast envelope; membrane; outer membrane; organelle membrane; organelle envelope; organelle outer membrane; chloroplast membrane; envelope; plastid membrane; organelle; membrane-bounded organelle; intracellular organelle; intracellular membrane-bounded or…					0.933177921927487	0.999650427760586	0.94230196422366
GRMZM2G019317_P01	GRMZM2G019317	Zm00001d017913				2.29136	22	GO:0002252;GO:0002376;GO:0003674;GO:0003824;GO:0004672;GO:0005575;GO:0005622;GO:0005623;GO:0005634;GO:0005654;GO:0005737;GO:0005886;GO:0006464;GO:0006468;GO:0006793;GO:0006796;GO:0006807;GO:0006950;GO:0006952;GO:0008104;GO:0008150;GO:0008152;GO:0009605;GO:0009607;GO:0009615;GO:0009987;GO:0016020;GO:0016301;GO:0016310;GO:0016740;GO:0016772;GO:0016773;GO:0019538;GO:0031974;GO:0031981;GO:0033036;GO:…	immune effector process; immune system process; cellular protein modification process; protein phosphorylation; phosphorus metabolic process; phosphate-containing compound metabolic process; nitrogen compound metabolic process; response to stress; defense response; protein localization; biological_process; metabolic process; response to external stimulus; response to biotic stimulus; response to …	molecular_function; catalytic activity; protein kinase activity; kinase activity; transferase activity; transferase activity, transferring phosphorus-containing groups; phosphotransferase activity, alcohol group as acceptor; catalytic activity, acting on a protein	cellular_component; intracellular; nucleus; nucleoplasm; cytoplasm; plasma membrane; membrane; membrane-enclosed lumen; nuclear lumen; organelle; membrane-bounded organelle; intracellular organelle; intracellular membrane-bounded organelle; organelle lumen; intracellular organelle lumen; cell periphery					0.933177921927487	0.999648359285797	0.94230196422366
GRMZM2G136344_P02	GRMZM2G136344	Zm00001d025545	zep2	0	2	1.59803	22					PWY-5945; PWY-5945	violaxanthin, antheraxanthin and zeaxanthin interconversion; violaxanthin, antheraxanthin and zeaxanthin interconversion	RXN-7979; RXN-7978	-; -	0.933177921927487	0.999644222336218	0.94230196422366
GRMZM2G152105_P01	GRMZM2G152105	Zm00001d047255	csu43	4.74743	30	3.44447	23	GO:0000003;GO:0003006;GO:0003674;GO:0003824;GO:0004312;GO:0004315;GO:0005575;GO:0005622;GO:0005623;GO:0005737;GO:0006082;GO:0006629;GO:0006631;GO:0006633;GO:0006950;GO:0007275;GO:0008150;GO:0008152;GO:0008610;GO:0009058;GO:0009266;GO:0009409;GO:0009507;GO:0009532;GO:0009536;GO:0009570;GO:0009628;GO:0009631;GO:0009790;GO:0009791;GO:0009793;GO:0009987;GO:0010154;GO:0016053;GO:0016740;GO:0016746;GO:…	reproduction; developmental process involved in reproduction; organic acid metabolic process; lipid metabolic process; fatty acid metabolic process; fatty acid biosynthetic process; response to stress; multicellular organism development; biological_process; metabolic process; lipid biosynthetic process; biosynthetic process; response to temperature stimulus; response to cold; response to abiotic …	molecular_function; catalytic activity; fatty acid synthase activity; 3-oxoacyl-[acyl-carrier-protein] synthase activity; transferase activity; transferase activity, transferring acyl groups; transferase activity, transferring acyl groups other than amino-acyl groups	cellular_component; intracellular; cytoplasm; chloroplast; plastid stroma; plastid; chloroplast stroma; organelle; membrane-bounded organelle; intracellular organelle; intracellular membrane-bounded organelle	PWY-5973	<i>cis</i>-vaccenate biosynthesis	2.3.1.179-RXN	EC-2.3.1.179	0.933177921927487	0.99963801691185	0.94230196422366
GRMZM2G090788_P01	GRMZM2G090788	Zm00001d029191				1.44303	23									0.933177921927487	0.99963594843706	0.94230196422366
GRMZM2G079538_P02	GRMZM2G079538	Zm00001d025258	kgdh1	7.21977	32	3.68885	23					PWY-5084	2-oxoglutarate decarboxylation to succinyl-CoA	RXN0-1147	EC-2.3.1.61	0.933177921927487	0.999629743012692	0.94230196422366
GRMZM2G135132_P01	GRMZM2G135132	Zm00001d051157		6.22391	31	4.16891	23					PWY-6619	adenine and adenosine salvage VI	ADENOSINE-KINASE-RXN	EC-2.7.1.20	0.933177921927487	0.999625606063113	0.94230196422366
GRMZM2G368410_P01	GRMZM2G368410	Zm00001d038657		0	2	1.18847	23									0.933177921927487	0.999619400638745	0.94230196422366
GRMZM5G832651_P01	GRMZM5G832651	Zm00001d034879		5.64845	32	1.42039	23	GO:0000375;GO:0000377;GO:0000398;GO:0003674;GO:0005575;GO:0005622;GO:0005623;GO:0005634;GO:0006139;GO:0006259;GO:0006260;GO:0006261;GO:0006355;GO:0006396;GO:0006397;GO:0006417;GO:0006725;GO:0006807;GO:0007049;GO:0008150;GO:0008152;GO:0008380;GO:0009058;GO:0009059;GO:0009889;GO:0009890;GO:0009892;GO:0009987;GO:0010467;GO:0010468;GO:0010556;GO:0010558;GO:0010605;GO:0010608;GO:0010629;GO:0016070;GO:…	RNA splicing, via transesterification reactions; RNA splicing, via transesterification reactions with bulged adenosine as nucleophile; mRNA splicing, via spliceosome; nucleobase-containing compound metabolic process; DNA metabolic process; DNA replication; DNA-dependent DNA replication; regulation of transcription, DNA-templated; RNA processing; mRNA processing; regulation of translation; cellula…	molecular_function; translation repressor activity; translation regulator activity	cellular_component; intracellular; nucleus; organelle; membrane-bounded organelle; intracellular organelle; intracellular membrane-bounded organelle					0.933177921927487	0.999617332163956	0.94230196422366
GRMZM2G052610_P01	GRMZM2G052610	Zm00001d021245		0	6	1.34112	22	GO:0005575;GO:0005622;GO:0005623;GO:0005737;GO:0009507;GO:0009526;GO:0009534;GO:0009535;GO:0009536;GO:0009579;GO:0009941;GO:0016020;GO:0031967;GO:0031975;GO:0031976;GO:0031984;GO:0034357;GO:0042651;GO:0043226;GO:0043227;GO:0043229;GO:0043231;GO:0044422;GO:0044424;GO:0044434;GO:0044435;GO:0044436;GO:0044444;GO:0044446;GO:0044464;GO:0055035			cellular_component; intracellular; cytoplasm; chloroplast; plastid envelope; chloroplast thylakoid; chloroplast thylakoid membrane; plastid; thylakoid; chloroplast envelope; membrane; organelle envelope; envelope; plastid thylakoid; organelle subcompartment; photosynthetic membrane; thylakoid membrane; organelle; membrane-bounded organelle; intracellular organelle; intracellular membrane-bounded …					0.933177921927487	0.999615263689166	0.94230196422366
GRMZM2G059285_P01	GRMZM2G059285	Zm00001d038363		0	6	0.17887	22									0.933177921927487	0.999611126739587	0.94230196422366
GRMZM2G075150_P01	GRMZM2G075150	Zm00001d014179	si683003e02	2.73127	20	1.94261	23	GO:0000003;GO:0000145;GO:0000902;GO:0000904;GO:0003006;GO:0005575;GO:0005622;GO:0005623;GO:0005737;GO:0005829;GO:0005938;GO:0007154;GO:0008037;GO:0008150;GO:0009653;GO:0009826;GO:0009846;GO:0009856;GO:0009860;GO:0009875;GO:0009932;GO:0009987;GO:0016043;GO:0016049;GO:0022414;GO:0030154;GO:0032501;GO:0032502;GO:0032989;GO:0032991;GO:0040007;GO:0044424;GO:0044444;GO:0044448;GO:0044464;GO:0044706;GO:…	reproduction; cell morphogenesis; cell morphogenesis involved in differentiation; developmental process involved in reproduction; cell communication; cell recognition; biological_process; anatomical structure morphogenesis; unidimensional cell growth; pollen germination; pollination; pollen tube growth; pollen-pistil interaction; cell tip growth; cellular process; cellular component organization;…		exocyst; cellular_component; intracellular; cytoplasm; cytosol; cell cortex; protein-containing complex; cell periphery; vesicle tethering complex; cytoplasmic region					0.933177921927487	0.99960285284043	0.94230196422366
GRMZM2G569855_P01	GRMZM2G569855	Zm00001d013427		3.35114	26	3.14169	23					ILEUSYN-PWY; PWY-5826	L-isoleucine biosynthesis I (from threonine); hypoglycin biosynthesis	RXN-15122; RXN-15122	-; -	0.933177921927487	0.99960078436564	0.94230196422366
GRMZM2G172829_P01	GRMZM2G172829	Zm00001d012199		3.18492	26	2.62133	23									0.933177921927487	0.999596647416061	0.94230196422366
GRMZM2G039746_P01	GRMZM2G039746	Zm00001d019114		4.9093	29	1.8759	23	GO:0003674;GO:0005488;GO:0005515;GO:0005575;GO:0005622;GO:0005623;GO:0005634;GO:0005730;GO:0005886;GO:0006139;GO:0006364;GO:0006396;GO:0006725;GO:0006807;GO:0007275;GO:0008134;GO:0008150;GO:0008152;GO:0009553;GO:0009987;GO:0010467;GO:0016020;GO:0016070;GO:0016072;GO:0022613;GO:0031974;GO:0031981;GO:0032501;GO:0032502;GO:0034470;GO:0034641;GO:0034660;GO:0042254;GO:0043170;GO:0043226;GO:0043227;GO:…	nucleobase-containing compound metabolic process; rRNA processing; RNA processing; cellular aromatic compound metabolic process; nitrogen compound metabolic process; multicellular organism development; biological_process; metabolic process; embryo sac development; cellular process; gene expression; RNA metabolic process; rRNA metabolic process; ribonucleoprotein complex biogenesis; multicellular …	molecular_function; binding; protein binding; transcription factor binding	cellular_component; intracellular; nucleus; nucleolus; plasma membrane; membrane; membrane-enclosed lumen; nuclear lumen; organelle; membrane-bounded organelle; non-membrane-bounded organelle; intracellular organelle; intracellular membrane-bounded organelle; intracellular non-membrane-bounded organelle; organelle lumen; intracellular organelle lumen; cell periphery					0.933177921927487	0.999594578941272	0.94230196422366
GRMZM2G078292_P01	GRMZM2G078292	Zm00001d024516	pco091510b	0	10	3.06695	23	GO:0003674;GO:0005215;GO:0005575;GO:0005622;GO:0005623;GO:0005886;GO:0006810;GO:0006811;GO:0006812;GO:0006950;GO:0008150;GO:0009266;GO:0009408;GO:0009628;GO:0015203;GO:0015695;GO:0015696;GO:0015839;GO:0015846;GO:0016020;GO:0022857;GO:0043226;GO:0043227;GO:0043229;GO:0043231;GO:0044424;GO:0044464;GO:0050896;GO:0051179;GO:0051234;GO:0055085;GO:0071702;GO:0071705;GO:0071944;GO:1902047	transport; ion transport; cation transport; response to stress; biological_process; response to temperature stimulus; response to heat; response to abiotic stimulus; organic cation transport; ammonium transport; cadaverine transport; polyamine transport; response to stimulus; localization; establishment of localization; transmembrane transport; organic substance transport; nitrogen compound trans…	molecular_function; transporter activity; polyamine transmembrane transporter activity; transmembrane transporter activity	cellular_component; intracellular; plasma membrane; membrane; organelle; membrane-bounded organelle; intracellular organelle; intracellular membrane-bounded organelle; cell periphery					0.933177921927487	0.999592510466482	0.94230196422366
GRMZM2G063306_P02	GRMZM2G063306	Zm00001d041111	ys3			0	2	GO:0000325;GO:0001101;GO:0003674;GO:0005215;GO:0005575;GO:0005622;GO:0005623;GO:0005737;GO:0005773;GO:0005774;GO:0005886;GO:0006810;GO:0006811;GO:0006812;GO:0006813;GO:0006950;GO:0007275;GO:0008150;GO:0008324;GO:0009414;GO:0009415;GO:0009605;GO:0009606;GO:0009628;GO:0009629;GO:0009630;GO:0009705;GO:0009914;GO:0009926;GO:0009987;GO:0010035;GO:0010119;GO:0010540;GO:0010817;GO:0015075;GO:0015077;GO:…	response to acid chemical; transport; ion transport; cation transport; potassium ion transport; response to stress; multicellular organism development; biological_process; response to water deprivation; response to water; response to external stimulus; tropism; response to abiotic stimulus; response to gravity; gravitropism; hormone transport; auxin polar transport; cellular process; response to …	molecular_function; transporter activity; cation transmembrane transporter activity; ion transmembrane transporter activity; monovalent inorganic cation transmembrane transporter activity; potassium ion transmembrane transporter activity; secondary active transmembrane transporter activity; antiporter activity; inorganic molecular entity transmembrane transporter activity; active transmembrane tr…	plant-type vacuole; cellular_component; intracellular; cytoplasm; vacuole; vacuolar membrane; plasma membrane; plant-type vacuole membrane; membrane; organelle membrane; organelle; membrane-bounded organelle; intracellular organelle; intracellular membrane-bounded organelle; cell periphery; bounding membrane of organelle; whole membrane					0.933177921927487	0.999590441991693	0.44230196422366
GRMZM2G467338_P02	GRMZM2G467338	Zm00001d004564	aco8	4.51739	27	2.72179	23					PWY-5690; PWY-5690; GLYOXYLATE-BYPASS; GLYOXYLATE-BYPASS; PWY-6549; PWY-6549	TCA cycle II (plants and fungi); TCA cycle II (plants and fungi); glyoxylate cycle; glyoxylate cycle; L-glutamine biosynthesis III; L-glutamine biosynthesis III	ACONITATEDEHYDR-RXN; ACONITATEHYDR-RXN; ACONITATEDEHYDR-RXN; ACONITATEHYDR-RXN; ACONITATEHYDR-RXN; ACONITATEDEHYDR-RXN	-; -; -; -; -; -	0.933177921927487	0.999586305042114	0.94230196422366
GRMZM2G112336_P02	GRMZM2G112336	Zm00001d009795	cesa1	4.75394	29	3.23084	23	GO:0000271;GO:0000278;GO:0000281;GO:0000910;GO:0005575;GO:0005622;GO:0005623;GO:0005737;GO:0005768;GO:0005794;GO:0005802;GO:0005886;GO:0005975;GO:0005976;GO:0006073;GO:0006950;GO:0006970;GO:0006972;GO:0007049;GO:0008150;GO:0008152;GO:0009058;GO:0009059;GO:0009250;GO:0009628;GO:0009651;GO:0009832;GO:0009833;GO:0009987;GO:0012505;GO:0016020;GO:0016051;GO:0022402;GO:0030243;GO:0030244;GO:0031410;GO:…	polysaccharide biosynthetic process; mitotic cell cycle; mitotic cytokinesis; cytokinesis; carbohydrate metabolic process; polysaccharide metabolic process; cellular glucan metabolic process; response to stress; response to osmotic stress; hyperosmotic response; cell cycle; biological_process; metabolic process; biosynthetic process; macromolecule biosynthetic process; glucan biosynthetic process…		cellular_component; intracellular; cytoplasm; endosome; Golgi apparatus; trans-Golgi network; plasma membrane; endomembrane system; membrane; cytoplasmic vesicle; vesicle; organelle subcompartment; organelle; membrane-bounded organelle; intracellular organelle; intracellular membrane-bounded organelle; cell periphery; intracellular vesicle; Golgi apparatus subcompartment	PWY-1001	cellulose biosynthesis	CELLULOSE-SYNTHASE-UDP-FORMING-RXN	EC-2.4.1.12	0.933177921927487	0.999584236567325	0.94230196422366
GRMZM2G035118_P01	GRMZM2G035118	Zm00001d049761		2.46173	21	2.17605	23	GO:0001101;GO:0002252;GO:0002376;GO:0003674;GO:0003676;GO:0003723;GO:0003727;GO:0003729;GO:0005488;GO:0005575;GO:0005622;GO:0005623;GO:0005737;GO:0005773;GO:0005829;GO:0006417;GO:0006950;GO:0006952;GO:0006970;GO:0008150;GO:0009414;GO:0009415;GO:0009605;GO:0009607;GO:0009615;GO:0009628;GO:0009651;GO:0009819;GO:0009889;GO:0009890;GO:0009892;GO:0009893;GO:0009894;GO:0009896;GO:0010035;GO:0010468;GO:…	response to acid chemical; immune effector process; immune system process; regulation of translation; response to stress; defense response; response to osmotic stress; biological_process; response to water deprivation; response to water; response to external stimulus; response to biotic stimulus; response to virus; response to abiotic stimulus; response to salt stress; drought recovery; regulatio…	molecular_function; nucleic acid binding; RNA binding; single-stranded RNA binding; mRNA binding; binding; organic cyclic compound binding; heterocyclic compound binding	cellular_component; intracellular; cytoplasm; vacuole; cytosol; organelle; membrane-bounded organelle; intracellular organelle; intracellular membrane-bounded organelle					0.933177921927487	0.999582168092535	0.94230196422366
GRMZM2G106338_P01	GRMZM2G106338	Zm00001d016180				1.54735	23									0.933177921927487	0.999580099617746	0.44230196422366
GRMZM2G119316_P02	GRMZM2G119316	Zm00001d009556		3.50739	29	1.69365	23									0.933177921927487	0.999578031142956	0.94230196422366
GRMZM5G833563_P01	GRMZM5G833563	Zm00001d044780		1.61457	17	1.28932	23	GO:0000726;GO:0006139;GO:0006259;GO:0006281;GO:0006289;GO:0006302;GO:0006303;GO:0006725;GO:0006807;GO:0006950;GO:0006974;GO:0008150;GO:0008152;GO:0009314;GO:0009411;GO:0009416;GO:0009628;GO:0009987;GO:0010224;GO:0033554;GO:0034641;GO:0043170;GO:0044237;GO:0044238;GO:0044260;GO:0046483;GO:0050896;GO:0051716;GO:0071704;GO:0090304;GO:1901360	non-recombinational repair; nucleobase-containing compound metabolic process; DNA metabolic process; DNA repair; nucleotide-excision repair; double-strand break repair; double-strand break repair via nonhomologous end joining; cellular aromatic compound metabolic process; nitrogen compound metabolic process; response to stress; cellular response to DNA damage stimulus; biological_process; metabol…							0.933177921927487	0.999573894193378	0.94230196422366
GRMZM2G019177_P03	GRMZM2G019177	Zm00001d051842	cl19799_1	0	1	1.04468	23									0.933177921927487	0.999571825718588	0.94230196422366
GRMZM2G081048_P01	GRMZM2G081048	Zm00001d021138		2.51391	23	1.82166	23									0.933177921927487	0.999569757243799	0.94230196422366
GRMZM2G046191_P01	GRMZM2G046191	Zm00001d034460	igl1	5.91917	31	3.10037	23	GO:0000162;GO:0003674;GO:0003824;GO:0004834;GO:0005575;GO:0005622;GO:0005623;GO:0005737;GO:0006082;GO:0006520;GO:0006568;GO:0006576;GO:0006586;GO:0006725;GO:0006807;GO:0006950;GO:0006952;GO:0008150;GO:0008152;GO:0008652;GO:0009058;GO:0009072;GO:0009073;GO:0009308;GO:0009309;GO:0009507;GO:0009532;GO:0009536;GO:0009570;GO:0009605;GO:0009606;GO:0009607;GO:0009617;GO:0009628;GO:0009629;GO:0009630;GO:…	tryptophan biosynthetic process; organic acid metabolic process; cellular amino acid metabolic process; tryptophan metabolic process; cellular biogenic amine metabolic process; indolalkylamine metabolic process; cellular aromatic compound metabolic process; nitrogen compound metabolic process; response to stress; defense response; biological_process; metabolic process; cellular amino acid biosynt…	molecular_function; catalytic activity; tryptophan synthase activity; lyase activity; carbon-carbon lyase activity; aldehyde-lyase activity; carbon-oxygen lyase activity; hydro-lyase activity; indole-3-glycerol-phosphate lyase activity	cellular_component; intracellular; cytoplasm; chloroplast; plastid stroma; plastid; chloroplast stroma; organelle; membrane-bounded organelle; intracellular organelle; intracellular membrane-bounded organelle	PWY-6949; TRPSYN-PWY; TRPSYN-PWY	DIBOA-glucoside biosynthesis; L-tryptophan biosynthesis; L-tryptophan biosynthesis	RXN0-2381; RXN0-2381; RXN0-2382	EC-4.1.2.8; EC-4.1.2.8; EC-4.2.1.122	0.933177921927487	0.999559414869852	0.94230196422366
GRMZM2G311003_P01	GRMZM2G311003	Zm00001d043595	pco066096b	0	11	2.2717	23									0.933177921927487	0.999555277920273	0.94230196422366
GRMZM2G007721_P01	GRMZM2G007721	Zm00001d025003	pza00048	3.27804	26	3.3845	23	GO:0000003;GO:0003006;GO:0003674;GO:0003824;GO:0005575;GO:0005623;GO:0005886;GO:0006629;GO:0007275;GO:0008150;GO:0008152;GO:0008194;GO:0008202;GO:0009791;GO:0010154;GO:0016020;GO:0016125;GO:0016740;GO:0016757;GO:0016758;GO:0016906;GO:0022414;GO:0032501;GO:0032502;GO:0035251;GO:0044238;GO:0044464;GO:0046527;GO:0048316;GO:0048608;GO:0048731;GO:0048856;GO:0051507;GO:0061458;GO:0071704;GO:0071944;GO:…	reproduction; developmental process involved in reproduction; lipid metabolic process; multicellular organism development; biological_process; metabolic process; steroid metabolic process; post-embryonic development; fruit development; sterol metabolic process; reproductive process; multicellular organismal process; developmental process; primary metabolic process; seed development; reproductive …	molecular_function; catalytic activity; UDP-glycosyltransferase activity; transferase activity; transferase activity, transferring glycosyl groups; transferase activity, transferring hexosyl groups; sterol 3-beta-glucosyltransferase activity; UDP-glucosyltransferase activity; glucosyltransferase activity; beta-sitosterol UDP-glucosyltransferase activity	cellular_component; plasma membrane; membrane; cell periphery					0.933177921927487	0.999553209445483	0.94230196422366
GRMZM2G074122_P01	GRMZM2G074122	Zm00001d053453	pep3	7.49445	31	2.99146	23					PWYQT-4429; PWY-7117; PWY-241; PWY-6549	CO<sub>2</sub> fixation into oxaloacetate (anaplerotic); C4 photosynthetic carbon assimilation cycle, PEPCK type; C4 photosynthetic carbon assimilation cycle, NADP-ME type; L-glutamine biosynthesis III	PEPCARBOX-RXN; PEPCARBOX-RXN; PEPCARBOX-RXN; PEPCARBOX-RXN	EC-4.1.1.31; EC-4.1.1.31; EC-4.1.1.31; EC-4.1.1.31	0.933177921927487	0.999551140970694	0.94230196422366
GRMZM2G069726_P01	GRMZM2G069726	Zm00001d048007		0	14	2.61752	23									0.933177921927487	0.999547004021115	0.94230196422366
GRMZM2G000665_P01	GRMZM2G000665	Zm00001d006115				0.49719	23									0.933177921927487	0.999536661647168	0.94230196422366
GRMZM2G126361_P01	GRMZM2G126361	Zm00001d036371	pza03069	4.29474	29	2.67345	23									0.933177921927487	0.999534593172378	0.94230196422366
GRMZM2G010693_P01	GRMZM2G010693	Zm00001d039678	pco126676	0	10	2.42025	23	GO:0005575;GO:0005623;GO:0005886;GO:0016020;GO:0044464;GO:0071944			cellular_component; plasma membrane; membrane; cell periphery					0.933177921927487	0.9995304562228	0.94230196422366
GRMZM2G058584_P01	GRMZM2G058584	Zm00001d034343	pco067414	6.04425	32	3.39598	23	GO:0005575;GO:0005622;GO:0005623;GO:0005737;GO:0007275;GO:0008150;GO:0009314;GO:0009411;GO:0009416;GO:0009507;GO:0009532;GO:0009536;GO:0009555;GO:0009570;GO:0009628;GO:0032501;GO:0032502;GO:0043226;GO:0043227;GO:0043229;GO:0043231;GO:0044422;GO:0044424;GO:0044434;GO:0044435;GO:0044444;GO:0044446;GO:0044464;GO:0048229;GO:0048856;GO:0050896	multicellular organism development; biological_process; response to radiation; response to UV; response to light stimulus; pollen development; response to abiotic stimulus; multicellular organismal process; developmental process; gametophyte development; anatomical structure development; response to stimulus		cellular_component; intracellular; cytoplasm; chloroplast; plastid stroma; plastid; chloroplast stroma; organelle; membrane-bounded organelle; intracellular organelle; intracellular membrane-bounded organelle	HISTSYN-PWY; HISTSYN-PWY	L-histidine biosynthesis; L-histidine biosynthesis	HISTOLDEHYD-RXN; HISTALDEHYD-RXN	-; -	0.933177921927487	0.999526319273221	0.94230196422366
GRMZM2G024718_P01	GRMZM2G024718	Zm00001d048073	hsp19	3.15894	22	0.85864	23	GO:0000302;GO:0006950;GO:0006979;GO:0008150;GO:0009266;GO:0009314;GO:0009408;GO:0009416;GO:0009628;GO:0009636;GO:0009642;GO:0009644;GO:0010035;GO:0042221;GO:0042493;GO:0042542;GO:0046677;GO:0050896;GO:1901700	response to reactive oxygen species; response to stress; response to oxidative stress; biological_process; response to temperature stimulus; response to radiation; response to heat; response to light stimulus; response to abiotic stimulus; response to toxic substance; response to light intensity; response to high light intensity; response to inorganic substance; response to chemical; response to …							0.933177921927487	0.999520113848852	0.94230196422366
GRMZM2G418752_P01	GRMZM2G418752	Zm00001d020437		0	4	1.02293	23	GO:0003674;GO:0003824;GO:0005575;GO:0005622;GO:0005623;GO:0005737;GO:0006464;GO:0006479;GO:0006807;GO:0008150;GO:0008152;GO:0008168;GO:0008170;GO:0008213;GO:0008276;GO:0008757;GO:0009507;GO:0009532;GO:0009536;GO:0009570;GO:0009987;GO:0016278;GO:0016279;GO:0016740;GO:0016741;GO:0018022;GO:0018023;GO:0018193;GO:0018205;GO:0019538;GO:0032259;GO:0036211;GO:0043170;GO:0043226;GO:0043227;GO:0043229;GO:…	cellular protein modification process; protein methylation; nitrogen compound metabolic process; biological_process; metabolic process; protein alkylation; cellular process; peptidyl-lysine methylation; peptidyl-lysine trimethylation; peptidyl-amino acid modification; peptidyl-lysine modification; protein metabolic process; methylation; protein modification process; macromolecule metabolic proces…	molecular_function; catalytic activity; methyltransferase activity; N-methyltransferase activity; protein methyltransferase activity; S-adenosylmethionine-dependent methyltransferase activity; lysine N-methyltransferase activity; protein-lysine N-methyltransferase activity; transferase activity; transferase activity, transferring one-carbon groups; catalytic activity, acting on a protein	cellular_component; intracellular; cytoplasm; chloroplast; plastid stroma; plastid; chloroplast stroma; organelle; membrane-bounded organelle; intracellular organelle; intracellular membrane-bounded organelle					0.933177921927487	0.999515976899274	0.94230196422366
GRMZM2G168412_P02	GRMZM2G168412	Zm00001d011780		0	13	2.16971	23									0.933177921927487	0.999511839949695	0.94230196422366
GRMZM2G090747_P01	GRMZM2G090747	Zm00001d012567	glpdh2	4.14472	28	3.11645	23	GO:0005575;GO:0005622;GO:0005623;GO:0005737;GO:0005829;GO:0044424;GO:0044444;GO:0044464			cellular_component; intracellular; cytoplasm; cytosol	PWY-6118	glycerol-3-phosphate shuttle	1.1.1.8-RXN	EC-1.1.1.8	0.933177921927487	0.999509771474905	0.94230196422366
GRMZM2G047093_P01	GRMZM2G047093	Zm00001d044222	pco068905	6.95445	32	3.43741	23									0.933177921927487	0.999505634525326	0.94230196422366
GRMZM2G128880_P01	GRMZM2G128880	Zm00001d017145	pco129370			2.26683	23	GO:0001101;GO:0003674;GO:0003824;GO:0006139;GO:0006725;GO:0006732;GO:0006733;GO:0006753;GO:0006793;GO:0006796;GO:0006807;GO:0008150;GO:0008152;GO:0008936;GO:0009058;GO:0009108;GO:0009117;GO:0009165;GO:0009719;GO:0009725;GO:0009737;GO:0009987;GO:0010033;GO:0016787;GO:0016810;GO:0016811;GO:0018130;GO:0019362;GO:0019363;GO:0019365;GO:0019438;GO:0019637;GO:0033993;GO:0034641;GO:0034654;GO:0042221;GO:…	response to acid chemical; nucleobase-containing compound metabolic process; cellular aromatic compound metabolic process; nucleoside phosphate metabolic process; phosphorus metabolic process; phosphate-containing compound metabolic process; nitrogen compound metabolic process; biological_process; metabolic process; biosynthetic process; nucleotide metabolic process; nucleotide biosynthetic proce…	molecular_function; catalytic activity; nicotinamidase activity; hydrolase activity; hydrolase activity, acting on carbon-nitrogen (but not peptide) bonds; hydrolase activity, acting on carbon-nitrogen (but not peptide) bonds, in linear amides		PWY3O-4107; PWY-5381	NAD salvage pathway V (PNC V cycle); pyridine nucleotide cycling (plants)	NICOTINAMID-RXN; NICOTINAMID-RXN	EC-3.5.1.19; EC-3.5.1.19	0.933177921927487	0.999503566050537	0.94230196422366
GRMZM2G151977_P01	GRMZM2G151977	Zm00001d023278		5.61682	32	2.85468	23					HOMOSERSYN-PWY	L-homoserine biosynthesis	HOMOSERDEHYDROG-RXN	EC-1.1.1.3	0.933177921927487	0.999497360626169	0.94230196422366
GRMZM2G071025_P01	GRMZM2G071025	Zm00001d033827	chr106	4.42037	23	2.96163	23	GO:0000785;GO:0000786;GO:0003674;GO:0003678;GO:0003824;GO:0004003;GO:0004386;GO:0005575;GO:0005622;GO:0005623;GO:0005694;GO:0006139;GO:0006259;GO:0006325;GO:0006342;GO:0006344;GO:0006346;GO:0006349;GO:0006355;GO:0006725;GO:0006807;GO:0006996;GO:0008026;GO:0008094;GO:0008150;GO:0008152;GO:0009292;GO:0009294;GO:0009889;GO:0009890;GO:0009892;GO:0009893;GO:0009987;GO:0010468;GO:0010556;GO:0010558;GO:…	nucleobase-containing compound metabolic process; DNA metabolic process; chromatin organization; chromatin silencing; DNA methylation-dependent heterochromatin assembly; regulation of gene expression by genetic imprinting; regulation of transcription, DNA-templated; cellular aromatic compound metabolic process; nitrogen compound metabolic process; organelle organization; biological_process; metab…	molecular_function; DNA helicase activity; catalytic activity; helicase activity; DNA-dependent ATPase activity; pyrophosphatase activity; hydrolase activity; hydrolase activity, acting on acid anhydrides; hydrolase activity, acting on acid anhydrides, in phosphorus-containing anhydrides; ATPase activity; nucleoside-triphosphatase activity; catalytic activity, acting on DNA	chromatin; nucleosome; cellular_component; intracellular; chromosome; protein-containing complex; protein-DNA complex; organelle; non-membrane-bounded organelle; intracellular organelle; intracellular non-membrane-bounded organelle; DNA packaging complex					0.933177921927487	0.99949322367659	0.94230196422366
GRMZM2G004382_P01	GRMZM2G004382	Zm00001d044035		8.05287	32	5.69009	23	GO:0000166;GO:0000287;GO:0003674;GO:0005488;GO:0005507;GO:0005515;GO:0005575;GO:0005576;GO:0005618;GO:0005622;GO:0005623;GO:0005737;GO:0005739;GO:0008150;GO:0009507;GO:0009526;GO:0009532;GO:0009536;GO:0009570;GO:0009941;GO:0010035;GO:0010038;GO:0030312;GO:0031967;GO:0031975;GO:0036094;GO:0042221;GO:0042802;GO:0042803;GO:0043167;GO:0043168;GO:0043169;GO:0043226;GO:0043227;GO:0043229;GO:0043231;GO:…	biological_process; response to inorganic substance; response to metal ion; response to chemical; response to cadmium ion; response to stimulus	nucleotide binding; magnesium ion binding; molecular_function; binding; copper ion binding; protein binding; small molecule binding; identical protein binding; protein homodimerization activity; ion binding; anion binding; cation binding; metal ion binding; transition metal ion binding; protein dimerization activity; NADP binding; NADPH binding; organic cyclic compound binding; nucleoside phospha…	cellular_component; extracellular region; cell wall; intracellular; cytoplasm; mitochondrion; chloroplast; plastid envelope; plastid stroma; plastid; chloroplast stroma; chloroplast envelope; external encapsulating structure; organelle envelope; envelope; organelle; membrane-bounded organelle; intracellular organelle; intracellular membrane-bounded organelle; apoplast; cell periphery	VALSYN-PWY	L-valine biosynthesis	ACETOLACTREDUCTOISOM-RXN	EC-1.1.1.86	0.933177921927487	0.9994911552018	0.94230196422366
GRMZM2G113613_P01	GRMZM2G113613	Zm00001d014526	cl37059_1	6.47042	32	3.40481	23	GO:0005575;GO:0005622;GO:0005623;GO:0005737;GO:0005768;GO:0005911;GO:0006810;GO:0006897;GO:0006950;GO:0006970;GO:0006972;GO:0008150;GO:0009506;GO:0009628;GO:0009651;GO:0009987;GO:0012505;GO:0016020;GO:0016043;GO:0016192;GO:0016197;GO:0022607;GO:0030054;GO:0031410;GO:0031982;GO:0032456;GO:0042538;GO:0043226;GO:0043227;GO:0043229;GO:0043231;GO:0043933;GO:0044085;GO:0044424;GO:0044444;GO:0044464;GO:…	transport; endocytosis; response to stress; response to osmotic stress; hyperosmotic response; biological_process; response to abiotic stimulus; response to salt stress; cellular process; cellular component organization; vesicle-mediated transport; endosomal transport; cellular component assembly; endocytic recycling; hyperosmotic salinity response; protein-containing complex subunit organization…		cellular_component; intracellular; cytoplasm; endosome; cell-cell junction; plasmodesma; endomembrane system; membrane; cell junction; cytoplasmic vesicle; vesicle; organelle; membrane-bounded organelle; intracellular organelle; intracellular membrane-bounded organelle; symplast; intracellular vesicle					0.933177921927487	0.999489086727011	0.94230196422366
GRMZM2G010044_P03	GRMZM2G010044	Zm00001d053960	PCO109372	5.42607	27	2.23812	23	GO:0003674;GO:0003824;GO:0005575;GO:0005622;GO:0005623;GO:0005737;GO:0006082;GO:0006790;GO:0006807;GO:0008150;GO:0008152;GO:0009058;GO:0009507;GO:0009532;GO:0009536;GO:0009570;GO:0009987;GO:0010035;GO:0010038;GO:0016143;GO:0016144;GO:0016853;GO:0016866;GO:0019748;GO:0019757;GO:0019758;GO:0019760;GO:0019761;GO:0042221;GO:0043226;GO:0043227;GO:0043229;GO:0043231;GO:0043436;GO:0044237;GO:0044249;GO:…	organic acid metabolic process; sulfur compound metabolic process; nitrogen compound metabolic process; biological_process; metabolic process; biosynthetic process; cellular process; response to inorganic substance; response to metal ion; S-glycoside metabolic process; S-glycoside biosynthetic process; secondary metabolic process; glycosinolate metabolic process; glycosinolate biosynthetic proces…	molecular_function; catalytic activity; isomerase activity; intramolecular transferase activity; intramolecular transferase activity, transferring hydroxy groups	cellular_component; intracellular; cytoplasm; chloroplast; plastid stroma; plastid; chloroplast stroma; organelle; membrane-bounded organelle; intracellular organelle; intracellular membrane-bounded organelle	LEUSYN-PWY; LEUSYN-PWY	L-leucine biosynthesis; L-leucine biosynthesis	RXN-8991; 3-ISOPROPYLMALISOM-RXN	-; -	0.933177921927487	0.999487018252222	0.94230196422366
GRMZM2G063394_P01	GRMZM2G063394	Zm00001d023634		0	13	2.2383	23	GO:0003674;GO:0003824;GO:0004842;GO:0005102;GO:0005488;GO:0005515;GO:0005575;GO:0005622;GO:0005623;GO:0005634;GO:0005737;GO:0005886;GO:0006464;GO:0006807;GO:0007275;GO:0007568;GO:0008150;GO:0008152;GO:0009889;GO:0009890;GO:0009892;GO:0009894;GO:0009987;GO:0010115;GO:0010150;GO:0010271;GO:0010380;GO:0010565;GO:0016020;GO:0016567;GO:0016740;GO:0019216;GO:0019222;GO:0019538;GO:0019747;GO:0019787;GO:…	cellular protein modification process; nitrogen compound metabolic process; multicellular organism development; aging; biological_process; metabolic process; regulation of biosynthetic process; negative regulation of biosynthetic process; negative regulation of metabolic process; regulation of catabolic process; cellular process; regulation of abscisic acid biosynthetic process; leaf senescence; …	molecular_function; catalytic activity; ubiquitin-protein transferase activity; signaling receptor binding; binding; protein binding; transferase activity; ubiquitin-like protein transferase activity; receptor serine/threonine kinase binding; transmembrane receptor protein serine/threonine kinase binding; catalytic activity, acting on a protein	cellular_component; intracellular; nucleus; cytoplasm; plasma membrane; membrane; organelle; membrane-bounded organelle; intracellular organelle; intracellular membrane-bounded organelle; cell periphery					0.933177921927487	0.999484949777432	0.94230196422366
GRMZM2G027115_P01	GRMZM2G027115	Zm00001d037045		4.16562	31	2.92139	23	GO:0000287;GO:0003674;GO:0003824;GO:0003919;GO:0005488;GO:0006793;GO:0006796;GO:0006950;GO:0008150;GO:0008152;GO:0008531;GO:0009611;GO:0009893;GO:0009987;GO:0016301;GO:0016310;GO:0016740;GO:0016772;GO:0016773;GO:0016779;GO:0019222;GO:0033860;GO:0033864;GO:0042060;GO:0043085;GO:0043167;GO:0043169;GO:0044093;GO:0044237;GO:0046872;GO:0048518;GO:0050789;GO:0050790;GO:0050896;GO:0051341;GO:0051353;GO:…	phosphorus metabolic process; phosphate-containing compound metabolic process; response to stress; biological_process; metabolic process; response to wounding; positive regulation of metabolic process; cellular process; phosphorylation; regulation of metabolic process; regulation of NAD(P)H oxidase activity; positive regulation of NAD(P)H oxidase activity; wound healing; positive regulation of ca…	magnesium ion binding; molecular_function; catalytic activity; FMN adenylyltransferase activity; binding; riboflavin kinase activity; kinase activity; transferase activity; transferase activity, transferring phosphorus-containing groups; phosphotransferase activity, alcohol group as acceptor; nucleotidyltransferase activity; ion binding; cation binding; metal ion binding; adenylyltransferase acti…						0.933177921927487	0.999480812827853	0.94230196422366
GRMZM2G108125_P01	GRMZM2G108125	Zm00001d026293		3.61184	23	1.7232	23					PWY-6473; PWY-6535; PWY-4321; PWY-4321	4-aminobutanoate degradation IV; 4-aminobutanoate degradation I; L-glutamate degradation IV; L-glutamate degradation IV	RXN-6902; GABATRANSAM-RXN; RXN-6902; GABATRANSAM-RXN	EC-2.6.1.96; EC-2.6.1.19; EC-2.6.1.96; EC-2.6.1.19	0.933177921927487	0.999474607403485	0.94230196422366
GRMZM2G029219_P01	GRMZM2G029219	Zm00001d040422		0	7	4.49669	23									0.933177921927487	0.999472538928696	0.94230196422366
GRMZM2G314396_P01	GRMZM2G314396	Zm00001d002540	cdpk5	2.74992	25	2.0786	23	GO:0001101;GO:0006950;GO:0008150;GO:0009266;GO:0009409;GO:0009414;GO:0009415;GO:0009628;GO:0010035;GO:0042221;GO:0047484;GO:0048518;GO:0048583;GO:0048584;GO:0050789;GO:0050896;GO:0065007;GO:0080134;GO:1901000;GO:1901002;GO:1901700	response to acid chemical; response to stress; biological_process; response to temperature stimulus; response to cold; response to water deprivation; response to water; response to abiotic stimulus; response to inorganic substance; response to chemical; regulation of response to osmotic stress; positive regulation of biological process; regulation of response to stimulus; positive regulation of r…							0.933177921927487	0.999470470453906	0.94230196422366
GRMZM2G102483_P02	GRMZM2G102483	Zm00001d028428		0	14	2.22623	23									0.933177921927487	0.999460128079959	0.94230196422366
GRMZM2G039683_P01	GRMZM2G039683	Zm00001d018287				1.89524	23									0.933177921927487	0.99945805960517	0.94230196422366
GRMZM2G117240_P01	GRMZM2G117240	Zm00001d031019	hmt2	4.37889	28	3.07191	23	GO:0000096;GO:0000097;GO:0003674;GO:0003824;GO:0005575;GO:0005623;GO:0005886;GO:0006082;GO:0006520;GO:0006555;GO:0006575;GO:0006790;GO:0006807;GO:0008150;GO:0008152;GO:0008168;GO:0008172;GO:0008652;GO:0008757;GO:0008898;GO:0009058;GO:0009066;GO:0009067;GO:0009086;GO:0009987;GO:0016020;GO:0016053;GO:0016740;GO:0016741;GO:0019752;GO:0032259;GO:0033477;GO:0033528;GO:0043436;GO:0044237;GO:0044238;GO:…	sulfur amino acid metabolic process; sulfur amino acid biosynthetic process; organic acid metabolic process; cellular amino acid metabolic process; methionine metabolic process; cellular modified amino acid metabolic process; sulfur compound metabolic process; nitrogen compound metabolic process; biological_process; metabolic process; cellular amino acid biosynthetic process; biosynthetic process…	molecular_function; catalytic activity; methyltransferase activity; S-methyltransferase activity; S-adenosylmethionine-dependent methyltransferase activity; S-adenosylmethionine-homocysteine S-methyltransferase activity; transferase activity; transferase activity, transferring one-carbon groups	cellular_component; plasma membrane; membrane; cell periphery	PWY-5441	S-methyl-L-methionine cycle	MMUM-RXN	EC-2.1.1.10	0.933177921927487	0.99945599113038	0.94230196422366
GRMZM2G179097_P01	GRMZM2G179097	Zm00001d025739		0.78232	17	2.67068	23									0.933177921927487	0.999447717231222	0.94230196422366
GRMZM2G092586_P01	GRMZM2G092586	Zm00001d046717		1.10742	19	1.6762	23	GO:0000139;GO:0003674;GO:0005085;GO:0005488;GO:0005515;GO:0005575;GO:0005622;GO:0005623;GO:0005634;GO:0005654;GO:0005730;GO:0005737;GO:0005794;GO:0005802;GO:0005829;GO:0006996;GO:0007030;GO:0008064;GO:0008092;GO:0008150;GO:0009507;GO:0009536;GO:0009889;GO:0009891;GO:0009893;GO:0009987;GO:0010256;GO:0010556;GO:0010557;GO:0010559;GO:0010560;GO:0010604;GO:0010639;GO:0012505;GO:0016020;GO:0016043;GO:…	organelle organization; Golgi organization; regulation of actin polymerization or depolymerization; biological_process; regulation of biosynthetic process; positive regulation of biosynthetic process; positive regulation of metabolic process; cellular process; endomembrane system organization; regulation of macromolecule biosynthetic process; positive regulation of macromolecule biosynthetic proc…	molecular_function; guanyl-nucleotide exchange factor activity; binding; protein binding; cytoskeletal protein binding; myosin binding; enzyme binding; protein kinase A regulatory subunit binding; protein kinase A binding; GTPase binding; molecular function regulator	Golgi membrane; cellular_component; intracellular; nucleus; nucleoplasm; nucleolus; cytoplasm; Golgi apparatus; trans-Golgi network; cytosol; chloroplast; plastid; endomembrane system; membrane; small nuclear ribonucleoprotein complex; organelle membrane; membrane-enclosed lumen; nuclear lumen; organelle subcompartment; trans-Golgi network membrane; protein-containing complex; organelle; membrane…					0.933177921927487	0.999435306382486	0.94230196422366
GRMZM2G138419_P01	GRMZM2G138419	Zm00001d030694		6.30002	31	3.65574	23	GO:0003674;GO:0005215;GO:0005488;GO:0005515;GO:0005575;GO:0005622;GO:0005623;GO:0005634;GO:0005737;GO:0006606;GO:0006610;GO:0006810;GO:0006886;GO:0006913;GO:0008104;GO:0008150;GO:0008565;GO:0009507;GO:0009536;GO:0010494;GO:0015031;GO:0015833;GO:0017038;GO:0031072;GO:0032991;GO:0033036;GO:0033365;GO:0034504;GO:0034613;GO:0035770;GO:0036464;GO:0042886;GO:0043226;GO:0043227;GO:0043228;GO:0043229;GO:…	protein import into nucleus; ribosomal protein import into nucleus; transport; intracellular protein transport; nucleocytoplasmic transport; protein localization; biological_process; protein transport; peptide transport; protein import; macromolecule localization; protein localization to organelle; protein localization to nucleus; cellular protein localization; amide transport; establishment of p…	molecular_function; transporter activity; binding; protein binding; heat shock protein binding; Hsp90 protein binding	cellular_component; intracellular; nucleus; cytoplasm; chloroplast; plastid; cytoplasmic stress granule; protein-containing complex; ribonucleoprotein granule; cytoplasmic ribonucleoprotein granule; organelle; membrane-bounded organelle; non-membrane-bounded organelle; intracellular organelle; intracellular membrane-bounded organelle; intracellular non-membrane-bounded organelle; ribonucleoprotei…					0.933177921927487	0.999431169432907	0.94230196422366
GRMZM2G153977_P01	GRMZM2G153977	Zm00001d009594		0	5	4.37642	23									0.933177921927487	0.999429100958118	0.94230196422366
GRMZM2G178209_P01	GRMZM2G178209	Zm00001d039642		0	1	0.196739	23					PWY-2902; PWY-2902	cytokinin-<i>O</i>-glucosides biosynthesis; cytokinin-<i>O</i>-glucosides biosynthesis	RXN-4735; RXN-4723	EC-2.4.1.215; EC-2.4.1.203	0.933177921927487	0.999427032483328	0.94230196422366
GRMZM2G057243_P01	GRMZM2G057243	Zm00001d048373	wc1	2.79564	24	2.09705	23	GO:0003674;GO:0003824;GO:0005575;GO:0005622;GO:0005623;GO:0005737;GO:0005773;GO:0005774;GO:0005794;GO:0005886;GO:0005911;GO:0006629;GO:0006720;GO:0006721;GO:0008150;GO:0008152;GO:0008300;GO:0009056;GO:0009506;GO:0009987;GO:0010436;GO:0012505;GO:0016020;GO:0016042;GO:0016108;GO:0016110;GO:0016115;GO:0016116;GO:0016118;GO:0016119;GO:0016121;GO:0016122;GO:0016124;GO:0016491;GO:0016701;GO:0016702;GO:…	lipid metabolic process; isoprenoid metabolic process; terpenoid metabolic process; biological_process; metabolic process; isoprenoid catabolic process; catabolic process; cellular process; lipid catabolic process; tetraterpenoid metabolic process; tetraterpenoid catabolic process; terpenoid catabolic process; carotenoid metabolic process; carotenoid catabolic process; carotene metabolic process;…	molecular_function; catalytic activity; carotenoid dioxygenase activity; oxidoreductase activity; oxidoreductase activity, acting on single donors with incorporation of molecular oxygen; oxidoreductase activity, acting on single donors with incorporation of molecular oxygen, incorporation of two atoms of oxygen; 9-cis-epoxycarotenoid dioxygenase activity; dioxygenase activity	cellular_component; intracellular; cytoplasm; vacuole; vacuolar membrane; Golgi apparatus; plasma membrane; cell-cell junction; plasmodesma; endomembrane system; membrane; cell junction; organelle membrane; organelle; membrane-bounded organelle; intracellular organelle; intracellular membrane-bounded organelle; symplast; cell periphery; bounding membrane of organelle; whole membrane	PWY-6806	carotenoid cleavage	RXN-7885	EC-1.14.99	0.933177921927487	0.999424964008539	0.94230196422366
GRMZM2G384439_P02	GRMZM2G384439	Zm00001d024430		3.00905	26	2.22176	23	GO:0003674;GO:0003824;GO:0004672;GO:0005488;GO:0005515;GO:0005575;GO:0005623;GO:0005886;GO:0006464;GO:0006468;GO:0006793;GO:0006796;GO:0006807;GO:0007154;GO:0007165;GO:0008150;GO:0008152;GO:0009593;GO:0009719;GO:0009720;GO:0009725;GO:0009726;GO:0009729;GO:0009741;GO:0009742;GO:0009755;GO:0009987;GO:0010033;GO:0014070;GO:0016020;GO:0016301;GO:0016310;GO:0016740;GO:0016772;GO:0016773;GO:0019538;GO:…	cellular protein modification process; protein phosphorylation; phosphorus metabolic process; phosphate-containing compound metabolic process; nitrogen compound metabolic process; cell communication; signal transduction; biological_process; metabolic process; detection of chemical stimulus; response to endogenous stimulus; detection of hormone stimulus; response to hormone; detection of endogenou…	molecular_function; catalytic activity; protein kinase activity; binding; protein binding; kinase activity; transferase activity; transferase activity, transferring phosphorus-containing groups; phosphotransferase activity, alcohol group as acceptor; identical protein binding; protein homodimerization activity; protein dimerization activity; catalytic activity, acting on a protein	cellular_component; plasma membrane; membrane; cell periphery					0.933177921927487	0.999422895533749	0.94230196422366
GRMZM2G040382_P01	GRMZM2G040382	Zm00001d046602				3.46233	23									0.933177921927487	0.99942082705896	0.94230196422366
GRMZM2G109785_P01	GRMZM2G109785	Zm00001d044713		3.19617	23	1.51367	23									0.933177921927487	0.999414621634591	0.94230196422366
GRMZM2G104546_P02	GRMZM2G104546	Zm00001d005535	akh2	2.73447	26	1.4993	23	GO:0003674;GO:0003824;GO:0004072;GO:0004412;GO:0005575;GO:0005622;GO:0005623;GO:0005737;GO:0006793;GO:0006796;GO:0008150;GO:0008152;GO:0009507;GO:0009532;GO:0009536;GO:0009570;GO:0009987;GO:0016301;GO:0016310;GO:0016491;GO:0016614;GO:0016616;GO:0016740;GO:0016772;GO:0016774;GO:0019202;GO:0043226;GO:0043227;GO:0043229;GO:0043231;GO:0044237;GO:0044422;GO:0044424;GO:0044434;GO:0044435;GO:0044444;GO:…	phosphorus metabolic process; phosphate-containing compound metabolic process; biological_process; metabolic process; cellular process; phosphorylation; cellular metabolic process; oxidation-reduction process	molecular_function; catalytic activity; aspartate kinase activity; homoserine dehydrogenase activity; kinase activity; oxidoreductase activity; oxidoreductase activity, acting on CH-OH group of donors; oxidoreductase activity, acting on the CH-OH group of donors, NAD or NADP as acceptor; transferase activity; transferase activity, transferring phosphorus-containing groups; phosphotransferase acti…	cellular_component; intracellular; cytoplasm; chloroplast; plastid stroma; plastid; chloroplast stroma; organelle; membrane-bounded organelle; intracellular organelle; intracellular membrane-bounded organelle	PWY-5097; HOMOSERSYN-PWY; HOMOSERSYN-PWY	L-lysine biosynthesis VI; L-homoserine biosynthesis; L-homoserine biosynthesis	ASPARTATEKIN-RXN; HOMOSERDEHYDROG-RXN; ASPARTATEKIN-RXN	EC-2.7.2.4; EC-1.1.1.3; EC-2.7.2.4	0.933177921927487	0.999412553159802	0.94230196422366
GRMZM2G021517_P01	GRMZM2G021517	Zm00001d044553				2.16505	23									0.933177921927487	0.999410484685013	0.94230196422366
GRMZM2G301884_P01	GRMZM2G301884	Zm00001d035206	GRMZM2G301884	0	2	1.45663	23									0.933177921927487	0.999408416210223	0.94230196422366
GRMZM2G175071_P01	GRMZM2G175071	Zm00001d008271	mmp148	3.6286	29	2.79294	23					LEU-DEG2-PWY	L-leucine degradation I	HYDROXYMETHYLGLUTARYL-COA-LYASE-RXN	EC-4.1.3.4	0.933177921927487	0.999406347735434	0.94230196422366
GRMZM2G036534_P01	GRMZM2G036534	Zm00001d023606		6.87256	32	3.06356	23	GO:0003674;GO:0005488;GO:0005515;GO:0005575;GO:0005622;GO:0005623;GO:0005737;GO:0005829;GO:0005840;GO:0005886;GO:0009507;GO:0009526;GO:0009536;GO:0009941;GO:0016020;GO:0019904;GO:0022626;GO:0031967;GO:0031975;GO:0032991;GO:0043226;GO:0043227;GO:0043228;GO:0043229;GO:0043231;GO:0043232;GO:0044422;GO:0044424;GO:0044434;GO:0044435;GO:0044444;GO:0044445;GO:0044446;GO:0044464;GO:0071944;GO:1990904		molecular_function; binding; protein binding; protein domain specific binding	cellular_component; intracellular; cytoplasm; cytosol; ribosome; plasma membrane; chloroplast; plastid envelope; plastid; chloroplast envelope; membrane; cytosolic ribosome; organelle envelope; envelope; protein-containing complex; organelle; membrane-bounded organelle; non-membrane-bounded organelle; intracellular organelle; intracellular membrane-bounded organelle; intracellular non-membrane-bo…	PYRUVDEHYD-PWY	pyruvate decarboxylation to acetyl CoA	RXN0-1133	EC-2.3.1.12	0.933177921927487	0.999402210785855	0.94230196422366
GRMZM2G173309_P01	GRMZM2G173309	Zm00001d003076		5.30216	32	2.85627	23	GO:0000428;GO:0005575;GO:0005622;GO:0005623;GO:0005634;GO:0005654;GO:0005667;GO:0005675;GO:0006139;GO:0006259;GO:0006281;GO:0006289;GO:0006355;GO:0006357;GO:0006725;GO:0006807;GO:0006950;GO:0006974;GO:0008150;GO:0008152;GO:0009889;GO:0009987;GO:0010468;GO:0010556;GO:0016591;GO:0019219;GO:0019222;GO:0030880;GO:0031323;GO:0031326;GO:0031974;GO:0031981;GO:0032806;GO:0032991;GO:0033554;GO:0034641;GO:…	nucleobase-containing compound metabolic process; DNA metabolic process; DNA repair; nucleotide-excision repair; regulation of transcription, DNA-templated; regulation of transcription by RNA polymerase II; cellular aromatic compound metabolic process; nitrogen compound metabolic process; response to stress; cellular response to DNA damage stimulus; biological_process; metabolic process; regulati…		DNA-directed RNA polymerase complex; cellular_component; intracellular; nucleus; nucleoplasm; transcription regulator complex; transcription factor TFIIH holo complex; RNA polymerase II, holoenzyme; RNA polymerase complex; membrane-enclosed lumen; nuclear lumen; carboxy-terminal domain protein kinase complex; protein-containing complex; organelle; membrane-bounded organelle; intracellular organel…					0.933177921927487	0.99938566298754	0.94230196422366
GRMZM2G073054_P01	GRMZM2G073054	Zm00001d003817	sbe4	7.32049	32	3.7015	23	GO:0001678;GO:0003674;GO:0003824;GO:0003844;GO:0005575;GO:0005622;GO:0005623;GO:0005737;GO:0005975;GO:0005976;GO:0005982;GO:0006073;GO:0008150;GO:0008152;GO:0009314;GO:0009416;GO:0009507;GO:0009532;GO:0009536;GO:0009570;GO:0009628;GO:0009743;GO:0009744;GO:0009746;GO:0009749;GO:0009750;GO:0009987;GO:0010033;GO:0016740;GO:0016757;GO:0016758;GO:0019725;GO:0033500;GO:0034284;GO:0034285;GO:0042221;GO:…	cellular glucose homeostasis; carbohydrate metabolic process; polysaccharide metabolic process; starch metabolic process; cellular glucan metabolic process; biological_process; metabolic process; response to radiation; response to light stimulus; response to abiotic stimulus; response to carbohydrate; response to sucrose; response to hexose; response to glucose; response to fructose; cellular pro…	molecular_function; catalytic activity; 1,4-alpha-glucan branching enzyme activity; transferase activity; transferase activity, transferring glycosyl groups; transferase activity, transferring hexosyl groups	cellular_component; intracellular; cytoplasm; chloroplast; plastid stroma; plastid; chloroplast stroma; organelle; membrane-bounded organelle; intracellular organelle; intracellular membrane-bounded organelle					0.933177921927487	0.99938359451275	0.94230196422366
GRMZM2G479423_P01	GRMZM2G479423			7.32258	32	4.34805	23									0.933177921927487	0.999379457563171	0.94230196422366
GRMZM2G094497_P01	GRMZM2G094497	Zm00001d046336	vpp2	8.54586	32	5.33283	23									0.933177921927487	0.999373252138803	0.94230196422366
GRMZM2G071599_P02	GRMZM2G071599	Zm00001d022626	si486077d11	0	8	2.24514	23									0.933177921927487	0.999371183664013	0.94230196422366
GRMZM2G000622_P01	GRMZM2G000622	Zm00001d033775		5.92579	32	2.69502	23	GO:0000166;GO:0003674;GO:0005488;GO:0005524;GO:0005575;GO:0005622;GO:0005623;GO:0005737;GO:0005739;GO:0007275;GO:0008144;GO:0008150;GO:0009507;GO:0009532;GO:0009536;GO:0009555;GO:0009570;GO:0017076;GO:0030554;GO:0032501;GO:0032502;GO:0032553;GO:0032555;GO:0032559;GO:0035639;GO:0036094;GO:0043167;GO:0043168;GO:0043226;GO:0043227;GO:0043229;GO:0043231;GO:0044422;GO:0044424;GO:0044434;GO:0044435;GO:…	multicellular organism development; biological_process; pollen development; multicellular organismal process; developmental process; gametophyte development; anatomical structure development; microgametogenesis	nucleotide binding; molecular_function; binding; ATP binding; drug binding; purine nucleotide binding; adenyl nucleotide binding; ribonucleotide binding; purine ribonucleotide binding; adenyl ribonucleotide binding; purine ribonucleoside triphosphate binding; small molecule binding; ion binding; anion binding; organic cyclic compound binding; carbohydrate derivative binding; nucleoside phosphate …	cellular_component; intracellular; cytoplasm; mitochondrion; chloroplast; plastid stroma; plastid; chloroplast stroma; organelle; membrane-bounded organelle; intracellular organelle; intracellular membrane-bounded organelle	PWY-6121	5-aminoimidazole ribonucleotide biosynthesis I	FGAMSYN-RXN	EC-6.3.5.3	0.933177921927487	0.999362909764856	0.94230196422366
GRMZM2G094273_P01	GRMZM2G094273	Zm00001d008588		2.15156	17	1.78617	23									0.933177921927487	0.999358772815277	0.94230196422366
GRMZM2G172183_P01	GRMZM2G172183	Zm00001d027265	mha11			1.34304	22	GO:0005575;GO:0005623;GO:0005886;GO:0016020;GO:0044464;GO:0071944			cellular_component; plasma membrane; membrane; cell periphery					0.933177921927487	0.999356704340488	0.94230196422366
GRMZM2G171488_P02	GRMZM2G171488	Zm00001d037142		5.27374	32	3.55259	23									0.933177921927487	0.99934843044133	0.94230196422366
GRMZM2G077215_P01	GRMZM2G077215	Zm00001d007288		2.82854	24	2.18494	23	GO:0003674;GO:0005488;GO:0005515;GO:0005575;GO:0005622;GO:0005623;GO:0005737;GO:0005777;GO:0005829;GO:0006082;GO:0006520;GO:0006551;GO:0006573;GO:0006807;GO:0008150;GO:0008152;GO:0008652;GO:0009058;GO:0009081;GO:0009082;GO:0009099;GO:0009507;GO:0009536;GO:0009987;GO:0016053;GO:0019752;GO:0042579;GO:0043226;GO:0043227;GO:0043229;GO:0043231;GO:0043436;GO:0043621;GO:0044237;GO:0044238;GO:0044249;GO:…	organic acid metabolic process; cellular amino acid metabolic process; leucine metabolic process; valine metabolic process; nitrogen compound metabolic process; biological_process; metabolic process; cellular amino acid biosynthetic process; biosynthetic process; branched-chain amino acid metabolic process; branched-chain amino acid biosynthetic process; valine biosynthetic process; cellular proc…	molecular_function; binding; protein binding; protein self-association	cellular_component; intracellular; cytoplasm; peroxisome; cytosol; chloroplast; plastid; microbody; organelle; membrane-bounded organelle; intracellular organelle; intracellular membrane-bounded organelle	VALSYN-PWY	L-valine biosynthesis	ACETOLACTSYN-RXN	EC-2.2.1.6	0.933177921927487	0.99934636196654	0.94230196422366
GRMZM2G104310_P01	GRMZM2G104310	Zm00001d023437	gdcp1	6.19502	32	3.52609	23	GO:0001505;GO:0005575;GO:0005576;GO:0005622;GO:0005623;GO:0005737;GO:0005739;GO:0006082;GO:0006520;GO:0006544;GO:0006546;GO:0006807;GO:0008150;GO:0008152;GO:0009056;GO:0009063;GO:0009069;GO:0009071;GO:0009507;GO:0009526;GO:0009532;GO:0009534;GO:0009536;GO:0009570;GO:0009579;GO:0009941;GO:0009987;GO:0010035;GO:0010038;GO:0016054;GO:0017144;GO:0019752;GO:0031967;GO:0031975;GO:0031976;GO:0031984;GO:…	regulation of neurotransmitter levels; organic acid metabolic process; cellular amino acid metabolic process; glycine metabolic process; glycine catabolic process; nitrogen compound metabolic process; biological_process; metabolic process; catabolic process; cellular amino acid catabolic process; serine family amino acid metabolic process; serine family amino acid catabolic process; cellular proc…		cellular_component; extracellular region; intracellular; cytoplasm; mitochondrion; chloroplast; plastid envelope; plastid stroma; chloroplast thylakoid; plastid; chloroplast stroma; thylakoid; chloroplast envelope; organelle envelope; envelope; plastid thylakoid; organelle subcompartment; organelle; membrane-bounded organelle; intracellular organelle; intracellular membrane-bounded organelle; apo…	GLYCLEAV-PWY	glycine cleavage	GCVP-RXN	EC-1.4.4.2	0.933177921927487	0.999342225016961	0.94230196422366
GRMZM2G090542_P01	GRMZM2G090542	Zm00001d032282		5.84256	32	2.78199	23									0.933177921927487	0.999338088067383	0.94230196422366
GRMZM2G124593_P01	GRMZM2G124593	Zm00001d049049	pco109318	6.73187	32	2.50914	23					PWY-1042; PWY-5723; PWY-5484; GLYCOLYSIS	glycolysis IV (plant cytosol); Rubisco shunt; glycolysis II (from fructose 6-phosphate); glycolysis I (from glucose 6-phosphate)	PEPDEPHOS-RXN; PEPDEPHOS-RXN; PEPDEPHOS-RXN; PEPDEPHOS-RXN	EC-2.7.1.40; EC-2.7.1.40; EC-2.7.1.40; EC-2.7.1.40	0.933177921927487	0.999331882643014	0.94230196422366
GRMZM2G104125_P01	GRMZM2G104125	Zm00001d034562	cdpk34	0	8	1.8632	23									0.933177921927487	0.999327745693436	0.94230196422366
GRMZM2G139512_P02	GRMZM2G139512	Zm00001d025166		4.30781	27	3.15128	23	GO:0005575;GO:0005622;GO:0005623;GO:0005737;GO:0005773;GO:0005886;GO:0009507;GO:0009526;GO:0009534;GO:0009535;GO:0009536;GO:0009579;GO:0009941;GO:0016020;GO:0031967;GO:0031975;GO:0031976;GO:0031984;GO:0034357;GO:0042651;GO:0043226;GO:0043227;GO:0043229;GO:0043231;GO:0044422;GO:0044424;GO:0044434;GO:0044435;GO:0044436;GO:0044444;GO:0044446;GO:0044464;GO:0055035;GO:0071944			cellular_component; intracellular; cytoplasm; vacuole; plasma membrane; chloroplast; plastid envelope; chloroplast thylakoid; chloroplast thylakoid membrane; plastid; thylakoid; chloroplast envelope; membrane; organelle envelope; envelope; plastid thylakoid; organelle subcompartment; photosynthetic membrane; thylakoid membrane; organelle; membrane-bounded organelle; intracellular organelle; intra…					0.933177921927487	0.999325677218646	0.94230196422366
GRMZM2G092550_P01	GRMZM2G092550	Zm00001d020416				0.745041	23	GO:0005575;GO:0005622;GO:0005623;GO:0005737;GO:0005886;GO:0009507;GO:0009536;GO:0016020;GO:0043226;GO:0043227;GO:0043229;GO:0043231;GO:0044424;GO:0044444;GO:0044464;GO:0071944			cellular_component; intracellular; cytoplasm; plasma membrane; chloroplast; plastid; membrane; organelle; membrane-bounded organelle; intracellular organelle; intracellular membrane-bounded organelle; cell periphery					0.933177921927487	0.999323608743857	0.94230196422366
GRMZM2G039396_P01	GRMZM2G039396	Zm00001d008203	prpo1	3.57873	27	2.4161	23	GO:0003674;GO:0003824;GO:0004729;GO:0005575;GO:0005622;GO:0005623;GO:0005737;GO:0008150;GO:0008152;GO:0009507;GO:0009526;GO:0009534;GO:0009536;GO:0009579;GO:0009941;GO:0016491;GO:0016627;GO:0016634;GO:0031967;GO:0031975;GO:0031976;GO:0031984;GO:0043226;GO:0043227;GO:0043229;GO:0043231;GO:0044422;GO:0044424;GO:0044434;GO:0044435;GO:0044444;GO:0044446;GO:0044464;GO:0055114;GO:0070818	biological_process; metabolic process; oxidation-reduction process	molecular_function; catalytic activity; oxygen-dependent protoporphyrinogen oxidase activity; oxidoreductase activity; oxidoreductase activity, acting on the CH-CH group of donors; oxidoreductase activity, acting on the CH-CH group of donors, oxygen as acceptor; protoporphyrinogen oxidase activity	cellular_component; intracellular; cytoplasm; chloroplast; plastid envelope; chloroplast thylakoid; plastid; thylakoid; chloroplast envelope; organelle envelope; envelope; plastid thylakoid; organelle subcompartment; organelle; membrane-bounded organelle; intracellular organelle; intracellular membrane-bounded organelle	CHLOROPHYLL-SYN; HEME-BIOSYNTHESIS-II	3,8-divinyl-chlorophyllide <i>a</i> biosynthesis I (aerobic, light-dependent); heme <i>b</i> biosynthesis I (aerobic)	PROTOPORGENOXI-RXN; PROTOPORGENOXI-RXN	EC-1.3.3.4; EC-1.3.3.4	0.933177921927487	0.999321540269067	0.94230196422366
GRMZM2G028905_P01	GRMZM2G028905	Zm00001d006722		3.13695	28	2.10331	23	GO:0005575;GO:0005622;GO:0005623;GO:0005737;GO:0005768;GO:0005794;GO:0005802;GO:0007275;GO:0008150;GO:0009653;GO:0009888;GO:0009987;GO:0010015;GO:0010053;GO:0010054;GO:0012505;GO:0021700;GO:0022622;GO:0030154;GO:0031410;GO:0031982;GO:0031984;GO:0032501;GO:0032502;GO:0043226;GO:0043227;GO:0043229;GO:0043231;GO:0044422;GO:0044424;GO:0044431;GO:0044444;GO:0044446;GO:0044464;GO:0048364;GO:0048468;GO:…	multicellular organism development; biological_process; anatomical structure morphogenesis; tissue development; cellular process; root morphogenesis; root epidermal cell differentiation; trichoblast differentiation; developmental maturation; root system development; cell differentiation; multicellular organismal process; developmental process; root development; cell development; cell maturation; …		cellular_component; intracellular; cytoplasm; endosome; Golgi apparatus; trans-Golgi network; endomembrane system; cytoplasmic vesicle; vesicle; organelle subcompartment; organelle; membrane-bounded organelle; intracellular organelle; intracellular membrane-bounded organelle; intracellular vesicle; Golgi apparatus subcompartment					0.933177921927487	0.999319471794278	0.94230196422366
GRMZM2G372297_P01	GRMZM2G372297	Zm00001d044525		0	2	2.30923	23	GO:0003674;GO:0003824;GO:0005575;GO:0005622;GO:0005623;GO:0005634;GO:0005730;GO:0005737;GO:0006091;GO:0006793;GO:0006796;GO:0008150;GO:0008152;GO:0009507;GO:0009532;GO:0009536;GO:0009570;GO:0009579;GO:0009767;GO:0009987;GO:0010109;GO:0015979;GO:0016311;GO:0016787;GO:0016788;GO:0016791;GO:0019222;GO:0019684;GO:0022900;GO:0031323;GO:0031974;GO:0031981;GO:0042578;GO:0043226;GO:0043227;GO:0043228;GO:…	generation of precursor metabolites and energy; phosphorus metabolic process; phosphate-containing compound metabolic process; biological_process; metabolic process; photosynthetic electron transport chain; cellular process; regulation of photosynthesis; photosynthesis; dephosphorylation; regulation of metabolic process; photosynthesis, light reaction; electron transport chain; regulation of cell…	molecular_function; catalytic activity; hydrolase activity; hydrolase activity, acting on ester bonds; phosphatase activity; phosphoric ester hydrolase activity	cellular_component; intracellular; nucleus; nucleolus; cytoplasm; chloroplast; plastid stroma; plastid; chloroplast stroma; thylakoid; membrane-enclosed lumen; nuclear lumen; organelle; membrane-bounded organelle; non-membrane-bounded organelle; intracellular organelle; intracellular membrane-bounded organelle; intracellular non-membrane-bounded organelle; organelle lumen; intracellular organelle…					0.933177921927487	0.999315334844699	0.94230196422366
GRMZM2G052855_P01	GRMZM2G052855	Zm00001d010174		0	13	2.50998	23	GO:0005575;GO:0005622;GO:0005623;GO:0005737;GO:0005768;GO:0005794;GO:0005802;GO:0012505;GO:0031410;GO:0031982;GO:0031984;GO:0043226;GO:0043227;GO:0043229;GO:0043231;GO:0044422;GO:0044424;GO:0044431;GO:0044444;GO:0044446;GO:0044464;GO:0097708;GO:0098791			cellular_component; intracellular; cytoplasm; endosome; Golgi apparatus; trans-Golgi network; endomembrane system; cytoplasmic vesicle; vesicle; organelle subcompartment; organelle; membrane-bounded organelle; intracellular organelle; intracellular membrane-bounded organelle; intracellular vesicle; Golgi apparatus subcompartment					0.933177921927487	0.999309129420331	0.94230196422366
GRMZM2G472376_P02	GRMZM2G472376	Zm00001d020343		4.60855	30	2.33683	22									0.933177921927487	0.999304992470752	0.94230196422366
GRMZM2G074040_P01	GRMZM2G074040	Zm00001d016707		0	5	0.576751	23									0.933177921927487	0.999302923995962	0.94230196422366
GRMZM2G145376_P02	GRMZM2G145376	Zm00001d015851		3.70079	31	2.59715	23									0.933177921927487	0.999298787046384	0.94230196422366
GRMZM2G137968_P01	GRMZM2G137968	Zm00001d034894	pco139890	5.77189	29	2.40447	23	GO:0000726;GO:0003674;GO:0003676;GO:0003677;GO:0003690;GO:0005488;GO:0006139;GO:0006259;GO:0006281;GO:0006302;GO:0006303;GO:0006725;GO:0006807;GO:0006950;GO:0006974;GO:0008150;GO:0008152;GO:0009266;GO:0009408;GO:0009628;GO:0009987;GO:0033554;GO:0034641;GO:0043170;GO:0044237;GO:0044238;GO:0044260;GO:0046483;GO:0050896;GO:0051716;GO:0071704;GO:0090304;GO:0097159;GO:1901360;GO:1901363	non-recombinational repair; nucleobase-containing compound metabolic process; DNA metabolic process; DNA repair; double-strand break repair; double-strand break repair via nonhomologous end joining; cellular aromatic compound metabolic process; nitrogen compound metabolic process; response to stress; cellular response to DNA damage stimulus; biological_process; metabolic process; response to temp…	molecular_function; nucleic acid binding; DNA binding; double-stranded DNA binding; binding; organic cyclic compound binding; heterocyclic compound binding						0.933177921927487	0.999296718571594	0.94230196422366
GRMZM2G077615_P01	GRMZM2G077615	Zm00001d027343				1.02527	22									0.933177921927487	0.999292581622015	0.44230196422366
GRMZM2G081841_P01	GRMZM2G081841	Zm00001d020238		0	14	1.27902	23	GO:0006082;GO:0006629;GO:0006631;GO:0007154;GO:0007267;GO:0007275;GO:0008150;GO:0008152;GO:0009553;GO:0009987;GO:0010430;GO:0019395;GO:0019752;GO:0023052;GO:0030258;GO:0032501;GO:0032502;GO:0032787;GO:0034440;GO:0043436;GO:0044237;GO:0044238;GO:0044255;GO:0044281;GO:0048229;GO:0048856;GO:0055114;GO:0071704	organic acid metabolic process; lipid metabolic process; fatty acid metabolic process; cell communication; cell-cell signaling; multicellular organism development; biological_process; metabolic process; embryo sac development; cellular process; fatty acid omega-oxidation; fatty acid oxidation; carboxylic acid metabolic process; signaling; lipid modification; multicellular organismal process; deve…			PWY-1121; PWY-321; PWY-321	suberin monomers biosynthesis; cutin biosynthesis; cutin biosynthesis	RXN-16416; RXN-16416; RXN-9802	EC-1.1.1; EC-1.1.1; EC-1.1.1	0.933177921927487	0.999288444672436	0.94230196422366
GRMZM2G169773_P02	GRMZM2G169773	Zm00001d043272	si614044d02	4.0287	29	2.83179	23	GO:0005575;GO:0005622;GO:0005623;GO:0005737;GO:0005768;GO:0005794;GO:0005802;GO:0005886;GO:0012505;GO:0016020;GO:0031410;GO:0031982;GO:0031984;GO:0043226;GO:0043227;GO:0043229;GO:0043231;GO:0044422;GO:0044424;GO:0044431;GO:0044444;GO:0044446;GO:0044464;GO:0071944;GO:0097708;GO:0098791			cellular_component; intracellular; cytoplasm; endosome; Golgi apparatus; trans-Golgi network; plasma membrane; endomembrane system; membrane; cytoplasmic vesicle; vesicle; organelle subcompartment; organelle; membrane-bounded organelle; intracellular organelle; intracellular membrane-bounded organelle; cell periphery; intracellular vesicle; Golgi apparatus subcompartment					0.933177921927487	0.999286376197647	0.94230196422366
GRMZM2G162968_P01	GRMZM2G162968	Zm00001d047302	pco093519b	4.68322	31	1.50806	23	GO:0005575;GO:0005622;GO:0005623;GO:0005737;GO:0006950;GO:0006996;GO:0008150;GO:0009266;GO:0009408;GO:0009507;GO:0009532;GO:0009536;GO:0009570;GO:0009628;GO:0009657;GO:0009658;GO:0009987;GO:0016043;GO:0043226;GO:0043227;GO:0043229;GO:0043231;GO:0044422;GO:0044424;GO:0044434;GO:0044435;GO:0044444;GO:0044446;GO:0044464;GO:0050896;GO:0071840	response to stress; organelle organization; biological_process; response to temperature stimulus; response to heat; response to abiotic stimulus; plastid organization; chloroplast organization; cellular process; cellular component organization; response to stimulus; cellular component organization or biogenesis		cellular_component; intracellular; cytoplasm; chloroplast; plastid stroma; plastid; chloroplast stroma; organelle; membrane-bounded organelle; intracellular organelle; intracellular membrane-bounded organelle					0.933177921927487	0.999284307722857	0.94230196422366
GRMZM2G131853_P01	GRMZM2G131853	Zm00001d029664		3.3301	25	2.56049	23	GO:0003674;GO:0003824;GO:0004672;GO:0004674;GO:0005575;GO:0005622;GO:0005623;GO:0005634;GO:0005737;GO:0005829;GO:0006464;GO:0006468;GO:0006793;GO:0006796;GO:0006807;GO:0008150;GO:0008152;GO:0009719;GO:0009725;GO:0009741;GO:0009987;GO:0010033;GO:0014070;GO:0016301;GO:0016310;GO:0016740;GO:0016772;GO:0016773;GO:0019538;GO:0033993;GO:0036211;GO:0042221;GO:0043170;GO:0043226;GO:0043227;GO:0043229;GO:…	cellular protein modification process; protein phosphorylation; phosphorus metabolic process; phosphate-containing compound metabolic process; nitrogen compound metabolic process; biological_process; metabolic process; response to endogenous stimulus; response to hormone; response to brassinosteroid; cellular process; response to organic substance; response to organic cyclic compound; phosphoryla…	molecular_function; catalytic activity; protein kinase activity; protein serine/threonine kinase activity; kinase activity; transferase activity; transferase activity, transferring phosphorus-containing groups; phosphotransferase activity, alcohol group as acceptor; catalytic activity, acting on a protein	cellular_component; intracellular; nucleus; cytoplasm; cytosol; organelle; membrane-bounded organelle; intracellular organelle; intracellular membrane-bounded organelle					0.933177921927487	0.999282239248068	0.94230196422366
GRMZM2G121200_P01	GRMZM2G121200	Zm00001d020426		3.40424	25	2.14219	23					PYRUVDEHYD-PWY	pyruvate decarboxylation to acetyl CoA	RXN0-1133	EC-2.3.1.12	0.933177921927487	0.999280170773279	0.94230196422366
GRMZM2G151041_P02	GRMZM2G151041	Zm00001d025240	odo1	7.09136	32	3.46563	23					PWY-5084	2-oxoglutarate decarboxylation to succinyl-CoA	2OXOGLUTDECARB-RXN	EC-1.2.4.2	0.933177921927487	0.99927396534891	0.94230196422366
GRMZM2G328060_P01	GRMZM2G328060	Zm00001d016234				1.35106	23									0.933177921927487	0.999269828399331	0.94230196422366
GRMZM2G085378_P02	GRMZM2G085378	Zm00001d037290		2.7409	25	2.22572	23									0.933177921927487	0.999267759924542	0.94230196422366
GRMZM2G043887_P03	GRMZM2G043887	Zm00001d025862		2.84542	23	1.96504	23	GO:0003674;GO:0003824;GO:0004793;GO:0006082;GO:0006520;GO:0006566;GO:0006567;GO:0006807;GO:0008150;GO:0008152;GO:0009056;GO:0009063;GO:0009066;GO:0009068;GO:0009987;GO:0016054;GO:0016829;GO:0016830;GO:0016832;GO:0019752;GO:0043436;GO:0044237;GO:0044238;GO:0044248;GO:0044281;GO:0044282;GO:0046395;GO:0071704;GO:1901564;GO:1901565;GO:1901575;GO:1901605;GO:1901606	organic acid metabolic process; cellular amino acid metabolic process; threonine metabolic process; threonine catabolic process; nitrogen compound metabolic process; biological_process; metabolic process; catabolic process; cellular amino acid catabolic process; aspartate family amino acid metabolic process; aspartate family amino acid catabolic process; cellular process; organic acid catabolic p…	molecular_function; catalytic activity; threonine aldolase activity; lyase activity; carbon-carbon lyase activity; aldehyde-lyase activity		GLYSYN2-PWY	glycine biosynthesis	THREONINE-ALDOLASE-RXN	EC-4.1.2.48	0.933177921927487	0.999265691449753	0.94230196422366
GRMZM2G091916_P01	GRMZM2G091916	Zm00001d027838	sdg122	0	6	1.46479	23									0.933177921927487	0.999261554500174	0.94230196422366
GRMZM2G035636_P01	GRMZM2G035636	Zm00001d035621				0	11									0.933177921927487	0.999249143651437	0.94230196422366
GRMZM2G100809_P01	GRMZM2G100809	Zm00001d010703		5.9403	28	3.62882	23	GO:0005575;GO:0005622;GO:0005623;GO:0005737;GO:0005768;GO:0005794;GO:0005802;GO:0005886;GO:0012505;GO:0016020;GO:0031410;GO:0031982;GO:0031984;GO:0043226;GO:0043227;GO:0043229;GO:0043231;GO:0044422;GO:0044424;GO:0044431;GO:0044444;GO:0044446;GO:0044464;GO:0071944;GO:0097708;GO:0098791			cellular_component; intracellular; cytoplasm; endosome; Golgi apparatus; trans-Golgi network; plasma membrane; endomembrane system; membrane; cytoplasmic vesicle; vesicle; organelle subcompartment; organelle; membrane-bounded organelle; intracellular organelle; intracellular membrane-bounded organelle; cell periphery; intracellular vesicle; Golgi apparatus subcompartment					0.933177921927487	0.999247075176648	0.94230196422366
GRMZM5G803490_P01	GRMZM5G803490	Zm00001d002880	imd2	6.0548	32	3.25084	23	GO:0005575;GO:0005622;GO:0005623;GO:0005737;GO:0006082;GO:0006790;GO:0006807;GO:0006950;GO:0006970;GO:0008150;GO:0008152;GO:0009058;GO:0009507;GO:0009526;GO:0009532;GO:0009536;GO:0009570;GO:0009579;GO:0009628;GO:0009651;GO:0009941;GO:0009987;GO:0016143;GO:0016144;GO:0019748;GO:0019757;GO:0019758;GO:0019760;GO:0019761;GO:0031967;GO:0031975;GO:0043226;GO:0043227;GO:0043229;GO:0043231;GO:0043436;GO:…	organic acid metabolic process; sulfur compound metabolic process; nitrogen compound metabolic process; response to stress; response to osmotic stress; biological_process; metabolic process; biosynthetic process; response to abiotic stimulus; response to salt stress; cellular process; S-glycoside metabolic process; S-glycoside biosynthetic process; secondary metabolic process; glycosinolate metab…		cellular_component; intracellular; cytoplasm; chloroplast; plastid envelope; plastid stroma; plastid; chloroplast stroma; thylakoid; chloroplast envelope; organelle envelope; envelope; organelle; membrane-bounded organelle; intracellular organelle; intracellular membrane-bounded organelle	LEUSYN-PWY	L-leucine biosynthesis	3-ISOPROPYLMALDEHYDROG-RXN	-	0.933177921927487	0.999236732802701	0.94230196422366
GRMZM2G461948_P01	GRMZM2G461948	Zm00001d013540	upl4			1.70352	23									0.933177921927487	0.999230527378332	0.94230196422366
GRMZM2G395039_P01	GRMZM2G395039	Zm00001d041863				0	3									0.933177921927487	0.999226390428753	0.94230196422366
GRMZM2G012992_P04	GRMZM2G012992			0	9	2.08343	23									0.933177921927487	0.999224321953964	0.94230196422366
GRMZM2G082916_P01	GRMZM2G082916	Zm00001d029910		4.17097	32	2.60794	23									0.933177921927487	0.999222253479175	0.94230196422366
GRMZM2G164141_P01	GRMZM2G164141	Zm00001d042746		5.85605	31	3.66624	23	GO:0003674;GO:0003824;GO:0004846;GO:0005575;GO:0005622;GO:0005623;GO:0005737;GO:0005777;GO:0006996;GO:0007031;GO:0008150;GO:0008152;GO:0009987;GO:0016043;GO:0016491;GO:0016661;GO:0016663;GO:0042579;GO:0043226;GO:0043227;GO:0043229;GO:0043231;GO:0044424;GO:0044444;GO:0044464;GO:0055114;GO:0071840	organelle organization; peroxisome organization; biological_process; metabolic process; cellular process; cellular component organization; oxidation-reduction process; cellular component organization or biogenesis	molecular_function; catalytic activity; urate oxidase activity; oxidoreductase activity; oxidoreductase activity, acting on other nitrogenous compounds as donors; oxidoreductase activity, acting on other nitrogenous compounds as donors, oxygen as acceptor	cellular_component; intracellular; cytoplasm; peroxisome; microbody; organelle; membrane-bounded organelle; intracellular organelle; intracellular membrane-bounded organelle	PWY-5691	urate conversion to allantoin I	URATE-OXIDASE-RXN	EC-1.7.3.3	0.933177921927487	0.999220185004385	0.94230196422366
GRMZM2G071163_P01	GRMZM2G071163	Zm00001d002090		1.90232	19	1.89853	23									0.933177921927487	0.999218116529596	0.94230196422366
GRMZM2G074138_P02	GRMZM2G074138	Zm00001d029590	IDP1473	0	7	0.665829	23	GO:0005575;GO:0005622;GO:0005623;GO:0005634;GO:0005737;GO:0007275;GO:0008150;GO:0009314;GO:0009416;GO:0009628;GO:0009639;GO:0009640;GO:0009704;GO:0009791;GO:0032501;GO:0032502;GO:0036377;GO:0043226;GO:0043227;GO:0043229;GO:0043231;GO:0044403;GO:0044419;GO:0044424;GO:0044464;GO:0048856;GO:0050896;GO:0051704;GO:0080167	multicellular organism development; biological_process; response to radiation; response to light stimulus; response to abiotic stimulus; response to red or far red light; photomorphogenesis; de-etiolation; post-embryonic development; multicellular organismal process; developmental process; arbuscular mycorrhizal association; symbiotic process; interspecies interaction between organisms; anatomica…		cellular_component; intracellular; nucleus; cytoplasm; organelle; membrane-bounded organelle; intracellular organelle; intracellular membrane-bounded organelle					0.933177921927487	0.999216048054806	0.94230196422366
GRMZM2G315769_P01	GRMZM2G315769	Zm00001d043038				1.83074	23									0.933177921927487	0.999207774155649	0.44230196422366
GRMZM2G003789_P01	GRMZM2G003789	Zm00001d019306	pco098114	2.53077	18	1.76925	23	GO:0003674;GO:0003824;GO:0005575;GO:0005622;GO:0005623;GO:0005737;GO:0005783;GO:0008150;GO:0008152;GO:0009850;GO:0009987;GO:0010178;GO:0010210;GO:0010211;GO:0010817;GO:0012505;GO:0016787;GO:0016810;GO:0042445;GO:0043226;GO:0043227;GO:0043229;GO:0043231;GO:0044237;GO:0044424;GO:0044444;GO:0044464;GO:0065007;GO:0065008	biological_process; metabolic process; auxin metabolic process; cellular process; regulation of hormone levels; hormone metabolic process; cellular metabolic process; biological regulation; regulation of biological quality	molecular_function; catalytic activity; IAA-amino acid conjugate hydrolase activity; IAA-Phe conjugate hydrolase activity; IAA-Leu conjugate hydrolase activity; hydrolase activity; hydrolase activity, acting on carbon-nitrogen (but not peptide) bonds	cellular_component; intracellular; cytoplasm; endoplasmic reticulum; endomembrane system; organelle; membrane-bounded organelle; intracellular organelle; intracellular membrane-bounded organelle	PWY-1822	indole-3-acetate activation I	RXN-2982	EC-3.5.1	0.933177921927487	0.999205705680859	0.94230196422366
GRMZM2G009030_P01	GRMZM2G009030	Zm00001d020309		5.31014	30	2.66538	23					GLUCONEO-PWY; PWY-1042; PWY-5723; PWY-5484; GLYCOLYSIS	gluconeogenesis I; glycolysis IV (plant cytosol); Rubisco shunt; glycolysis II (from fructose 6-phosphate); glycolysis I (from glucose 6-phosphate)	2PGADEHYDRAT-RXN; 2PGADEHYDRAT-RXN; 2PGADEHYDRAT-RXN; 2PGADEHYDRAT-RXN; 2PGADEHYDRAT-RXN	EC-4.2.1.11; EC-4.2.1.11; EC-4.2.1.11; EC-4.2.1.11; EC-4.2.1.11	0.933177921927487	0.999197431781701	0.94230196422366
GRMZM2G174246_P01	GRMZM2G174246	Zm00001d022465		0	2	2.12521	23									0.933177921927487	0.999195363306912	0.94230196422366
GRMZM2G009326_P01	GRMZM2G009326	Zm00001d027976	IDP622	5.79806	31	2.84322	23									0.933177921927487	0.999193294832123	0.94230196422366
GRMZM2G083016_P01	GRMZM2G083016	Zm00001d010672		6.05252	31	2.08474	23					GLUCONEO-PWY; SUCSYN-PWY; CALVIN-PWY; PWY-1042; PWY-5484; GLYCOLYSIS	gluconeogenesis I; sucrose biosynthesis I (from photosynthesis); Calvin-Benson-Bassham cycle; glycolysis IV (plant cytosol); glycolysis II (from fructose 6-phosphate); glycolysis I (from glucose 6-phosphate)	PHOSGLYPHOS-RXN; PHOSGLYPHOS-RXN; PHOSGLYPHOS-RXN; PHOSGLYPHOS-RXN; PHOSGLYPHOS-RXN; PHOSGLYPHOS-RXN	EC-2.7.2.3; EC-2.7.2.3; EC-2.7.2.3; EC-2.7.2.3; EC-2.7.2.3; EC-2.7.2.3	0.933177921927487	0.999189157882544	0.94230196422366
GRMZM5G850640_P01	GRMZM5G850640	Zm00001d028761				0.565632	23									0.933177921927487	0.999187089407754	0.94230196422366
GRMZM2G122767_P01	GRMZM2G122767	Zm00001d051742	umc1329	6.6828	32	3.3827	23	GO:0005575;GO:0005622;GO:0005623;GO:0005737;GO:0005829;GO:0008150;GO:0010035;GO:0010038;GO:0042221;GO:0044424;GO:0044444;GO:0044464;GO:0046686;GO:0050896	biological_process; response to inorganic substance; response to metal ion; response to chemical; response to cadmium ion; response to stimulus		cellular_component; intracellular; cytoplasm; cytosol					0.933177921927487	0.999176747033807	0.94230196422366
GRMZM2G040627_P01	GRMZM2G040627	Zm00001d001864	udg1	0	13	2.34098	23	GO:0003674;GO:0003824;GO:0004844;GO:0005575;GO:0005622;GO:0005623;GO:0005737;GO:0005739;GO:0016787;GO:0016798;GO:0016799;GO:0019104;GO:0043226;GO:0043227;GO:0043229;GO:0043231;GO:0044424;GO:0044444;GO:0044464;GO:0097506;GO:0140097		molecular_function; catalytic activity; uracil DNA N-glycosylase activity; hydrolase activity; hydrolase activity, acting on glycosyl bonds; hydrolase activity, hydrolyzing N-glycosyl compounds; DNA N-glycosylase activity; deaminated base DNA N-glycosylase activity; catalytic activity, acting on DNA	cellular_component; intracellular; cytoplasm; mitochondrion; organelle; membrane-bounded organelle; intracellular organelle; intracellular membrane-bounded organelle					0.933177921927487	0.999172610084228	0.94230196422366
GRMZM2G181505_P01	GRMZM2G181505	Zm00001d017966	cl32009_1b	6.25386	32	3.44373	23	GO:0003674;GO:0003824;GO:0003954;GO:0005488;GO:0005575;GO:0005622;GO:0005623;GO:0005737;GO:0006139;GO:0006206;GO:0006208;GO:0006212;GO:0006725;GO:0006807;GO:0007154;GO:0008150;GO:0008152;GO:0009056;GO:0009112;GO:0009507;GO:0009532;GO:0009536;GO:0009570;GO:0009605;GO:0009987;GO:0009991;GO:0016491;GO:0016627;GO:0016628;GO:0016651;GO:0017113;GO:0017144;GO:0019860;GO:0031667;GO:0031668;GO:0031669;GO:…	nucleobase-containing compound metabolic process; pyrimidine nucleobase metabolic process; pyrimidine nucleobase catabolic process; uracil catabolic process; cellular aromatic compound metabolic process; nitrogen compound metabolic process; cell communication; biological_process; metabolic process; catabolic process; nucleobase metabolic process; response to external stimulus; cellular process; r…	molecular_function; catalytic activity; NADH dehydrogenase activity; binding; oxidoreductase activity; oxidoreductase activity, acting on the CH-CH group of donors; oxidoreductase activity, acting on the CH-CH group of donors, NAD or NADP as acceptor; oxidoreductase activity, acting on NAD(P)H; dihydropyrimidine dehydrogenase (NADP+) activity; iron-sulfur cluster binding; metal cluster binding	cellular_component; intracellular; cytoplasm; chloroplast; plastid stroma; plastid; chloroplast stroma; organelle; membrane-bounded organelle; intracellular organelle; intracellular membrane-bounded organelle	PWY-3982	uracil degradation I (reductive)	DIHYDROPYRIMIDINASE-RXN	EC-3.5.2.2	0.933177921927487	0.99916640465986	0.94230196422366
GRMZM2G177165_P01	GRMZM2G177165	Zm00001d007978	chr101	5.43692	26	2.50665	23	GO:0000785;GO:0000786;GO:0003674;GO:0003678;GO:0003824;GO:0004003;GO:0004386;GO:0005575;GO:0005622;GO:0005623;GO:0005694;GO:0006139;GO:0006259;GO:0006325;GO:0006342;GO:0006344;GO:0006346;GO:0006349;GO:0006355;GO:0006725;GO:0006807;GO:0006996;GO:0008026;GO:0008094;GO:0008150;GO:0008152;GO:0009292;GO:0009294;GO:0009889;GO:0009890;GO:0009892;GO:0009893;GO:0009987;GO:0010468;GO:0010556;GO:0010558;GO:…	nucleobase-containing compound metabolic process; DNA metabolic process; chromatin organization; chromatin silencing; DNA methylation-dependent heterochromatin assembly; regulation of gene expression by genetic imprinting; regulation of transcription, DNA-templated; cellular aromatic compound metabolic process; nitrogen compound metabolic process; organelle organization; biological_process; metab…	molecular_function; DNA helicase activity; catalytic activity; helicase activity; DNA-dependent ATPase activity; pyrophosphatase activity; hydrolase activity; hydrolase activity, acting on acid anhydrides; hydrolase activity, acting on acid anhydrides, in phosphorus-containing anhydrides; ATPase activity; nucleoside-triphosphatase activity; catalytic activity, acting on DNA	chromatin; nucleosome; cellular_component; intracellular; chromosome; protein-containing complex; protein-DNA complex; organelle; non-membrane-bounded organelle; intracellular organelle; intracellular non-membrane-bounded organelle; DNA packaging complex					0.933177921927487	0.999164336185071	0.94230196422366
GRMZM2G128114_P01	GRMZM2G128114	Zm00001d015405		0	11	2.54389	23					PWY-6473; PWY-6535; PWY-4321	4-aminobutanoate degradation IV; 4-aminobutanoate degradation I; L-glutamate degradation IV	SUCCINATE-SEMIALDEHYDE-DEHYDROGENASE-RXN; SUCCINATE-SEMIALDEHYDE-DEHYDROGENASE-RXN; SUCCINATE-SEMIALDEHYDE-DEHYDROGENASE-RXN	EC-1.2.1.24; EC-1.2.1.24; EC-1.2.1.24	0.933177921927487	0.999158130760702	0.94230196422366
GRMZM2G046932_P01	GRMZM2G046932	Zm00001d027612		6.81815	32	4.03088	23	GO:0002376;GO:0003674;GO:0003676;GO:0003723;GO:0003824;GO:0004812;GO:0004827;GO:0005488;GO:0005515;GO:0005575;GO:0005622;GO:0005623;GO:0005737;GO:0005829;GO:0006082;GO:0006139;GO:0006399;GO:0006412;GO:0006417;GO:0006418;GO:0006433;GO:0006518;GO:0006520;GO:0006725;GO:0006807;GO:0006810;GO:0006811;GO:0006820;GO:0006869;GO:0006950;GO:0006952;GO:0006955;GO:0008150;GO:0008152;GO:0008270;GO:0009058;GO:…	immune system process; organic acid metabolic process; nucleobase-containing compound metabolic process; tRNA metabolic process; translation; regulation of translation; tRNA aminoacylation for protein translation; prolyl-tRNA aminoacylation; peptide metabolic process; cellular amino acid metabolic process; cellular aromatic compound metabolic process; nitrogen compound metabolic process; transpor…	molecular_function; nucleic acid binding; RNA binding; catalytic activity; aminoacyl-tRNA ligase activity; proline-tRNA ligase activity; binding; protein binding; zinc ion binding; ligase activity; ligase activity, forming carbon-oxygen bonds; enzyme binding; RNA stem-loop binding; identical protein binding; protein homodimerization activity; ion binding; cation binding; metal ion binding; transi…	cellular_component; intracellular; cytoplasm; cytosol; aminoacyl-tRNA synthetase multienzyme complex; protein-containing complex; GAIT complex; ribonucleoprotein complex					0.933177921927487	0.999151925336334	0.94230196422366
GRMZM2G040954_P01	GRMZM2G040954	Zm00001d029264	ufg77	0	4	2.13882	23									0.933177921927487	0.999149856861545	0.94230196422366
GRMZM2G180612_P06	GRMZM2G180612	Zm00001d003839	pco075969a	0.953267	17	2.37087	23									0.933177921927487	0.999143651437176	0.94230196422366
GRMZM2G044023_P01	GRMZM2G044023	Zm00001d022049		5.18912	31	2.67235	23	GO:0005575;GO:0005622;GO:0005623;GO:0005737;GO:0005739;GO:0043226;GO:0043227;GO:0043229;GO:0043231;GO:0044424;GO:0044444;GO:0044464			cellular_component; intracellular; cytoplasm; mitochondrion; organelle; membrane-bounded organelle; intracellular organelle; intracellular membrane-bounded organelle					0.933177921927487	0.99912917211365	0.94230196422366
GRMZM2G149567_P01	GRMZM2G149567	Zm00001d003847	pco133857	0	6	1.35336	23									0.933177921927487	0.999127103638861	0.94230196422366
GRMZM2G105539_P01	GRMZM2G105539	Zm00001d018036		5.77112	32	2.6458	23	GO:0005575;GO:0005622;GO:0005623;GO:0005737;GO:0005829;GO:0044424;GO:0044444;GO:0044464			cellular_component; intracellular; cytoplasm; cytosol					0.933177921927487	0.999125035164071	0.94230196422366
GRMZM2G151992_P01	GRMZM2G151992	Zm00001d047814		0	2	3.26671	23					PWY-7204	pyridoxal 5'-phosphate salvage II (plants)	3.1.3.74-RXN	EC-3.1.3.74	0.933177921927487	0.999122966689282	0.94230196422366
GRMZM2G137409_P01	GRMZM2G137409	Zm00001d017139	lw2	4.31429	30	2.39981	23					PWY-7560	methylerythritol phosphate pathway II	RXN0-882	EC-1.17.7.1	0.933177921927487	0.999120898214493	0.94230196422366
GRMZM2G138624_P01	GRMZM2G138624	Zm00001d051015		0	4	2.41393	23	GO:0001101;GO:0003674;GO:0003824;GO:0006139;GO:0006725;GO:0006732;GO:0006733;GO:0006753;GO:0006793;GO:0006796;GO:0006807;GO:0008150;GO:0008152;GO:0008936;GO:0009058;GO:0009108;GO:0009117;GO:0009165;GO:0009719;GO:0009725;GO:0009737;GO:0009987;GO:0010033;GO:0016787;GO:0016810;GO:0016811;GO:0018130;GO:0019362;GO:0019363;GO:0019365;GO:0019438;GO:0019637;GO:0033993;GO:0034641;GO:0034654;GO:0042221;GO:…	response to acid chemical; nucleobase-containing compound metabolic process; cellular aromatic compound metabolic process; nucleoside phosphate metabolic process; phosphorus metabolic process; phosphate-containing compound metabolic process; nitrogen compound metabolic process; biological_process; metabolic process; biosynthetic process; nucleotide metabolic process; nucleotide biosynthetic proce…	molecular_function; catalytic activity; nicotinamidase activity; hydrolase activity; hydrolase activity, acting on carbon-nitrogen (but not peptide) bonds; hydrolase activity, acting on carbon-nitrogen (but not peptide) bonds, in linear amides		PWY3O-4107; PWY-5381	NAD salvage pathway V (PNC V cycle); pyridine nucleotide cycling (plants)	NICOTINAMID-RXN; NICOTINAMID-RXN	EC-3.5.1.19; EC-3.5.1.19	0.933177921927487	0.999116761264914	0.94230196422366
GRMZM2G084881_P01	GRMZM2G084881	Zm00001d005347	dar1	7.63547	32	4.57422	23	GO:0001101;GO:0003674;GO:0003824;GO:0005575;GO:0005622;GO:0005623;GO:0005737;GO:0005777;GO:0005778;GO:0005829;GO:0006950;GO:0006970;GO:0008150;GO:0008152;GO:0009056;GO:0009414;GO:0009415;GO:0009507;GO:0009526;GO:0009532;GO:0009536;GO:0009570;GO:0009605;GO:0009607;GO:0009608;GO:0009610;GO:0009620;GO:0009628;GO:0009636;GO:0009651;GO:0009719;GO:0009725;GO:0009753;GO:0009941;GO:0009987;GO:0010033;GO:…	response to acid chemical; response to stress; response to osmotic stress; biological_process; metabolic process; catabolic process; response to water deprivation; response to water; response to external stimulus; response to biotic stimulus; response to symbiont; response to symbiotic fungus; response to fungus; response to abiotic stimulus; response to toxic substance; response to salt stress; …	molecular_function; catalytic activity; oxidoreductase activity; oxidoreductase activity, acting on NAD(P)H; oxidoreductase activity, acting on NAD(P)H, quinone or similar compound as acceptor; monodehydroascorbate reductase (NADH) activity	cellular_component; intracellular; cytoplasm; peroxisome; peroxisomal membrane; cytosol; chloroplast; plastid envelope; plastid stroma; plastid; chloroplast stroma; chloroplast envelope; membrane; organelle membrane; microbody membrane; organelle envelope; envelope; microbody; organelle; membrane-bounded organelle; intracellular organelle; intracellular membrane-bounded organelle; bounding membra…					0.933177921927487	0.999114692790124	0.94230196422366
GRMZM2G104081_P01	GRMZM2G104081	Zm00001d039512	hex1	2.80482	24	3.24874	23									0.933177921927487	0.999110555840545	0.94230196422366
GRMZM2G035276_P01	GRMZM2G035276	Zm00001d043722				0.0269324	17	GO:0007275;GO:0008150;GO:0009555;GO:0009653;GO:0009987;GO:0010208;GO:0010927;GO:0016043;GO:0022607;GO:0030198;GO:0032501;GO:0032502;GO:0032989;GO:0043062;GO:0044085;GO:0045229;GO:0048229;GO:0048646;GO:0048856;GO:0048869;GO:0071840;GO:0085029	multicellular organism development; biological_process; pollen development; anatomical structure morphogenesis; cellular process; pollen wall assembly; cellular component assembly involved in morphogenesis; cellular component organization; cellular component assembly; extracellular matrix organization; multicellular organismal process; developmental process; cellular component morphogenesis; extr…							0.933177921927487	0.999108487365756	0.94230196422366
GRMZM2G122479_P02	GRMZM2G122479	Zm00001d037962	me2	6.07153	30	5.23987	23					GLUCONEO-PWY; GLUCONEO-PWY; PWY-7117; PWY-7117; PWY-7117; PWY-7117; PWY-241; PWY-241; PWY-241; PWY-241	gluconeogenesis I; gluconeogenesis I; C4 photosynthetic carbon assimilation cycle, PEPCK type; C4 photosynthetic carbon assimilation cycle, PEPCK type; C4 photosynthetic carbon assimilation cycle, PEPCK type; C4 photosynthetic carbon assimilation cycle, PEPCK type; C4 photosynthetic carbon assimilation cycle, NADP-ME type; C4 photosynthetic carbon assimilation cycle, NADP-ME type; C4 photosynthet…	MALIC-NADP-RXN; MALIC-NADP-RXN; MALIC-NADP-RXN; MALIC-NADP-RXN; MALATE-DEHYDROGENASE-NADP+-RXN; MALATE-DEHYDROGENASE-NADP+-RXN; MALATE-DEHYDROGENASE-NADP+-RXN; MALATE-DEHYDROGENASE-NADP+-RXN; MALIC-NADP-RXN; MALIC-NADP-RXN	EC-1.1.1.40; EC-1.1.1.40; EC-1.1.1.40; EC-1.1.1.40; EC-1.1.1.82; EC-1.1.1.82; EC-1.1.1.82; EC-1.1.1.82; EC-1.1.1.40; EC-1.1.1.40	0.933177921927487	0.999106418890967	0.94230196422366
GRMZM2G070899_P01	GRMZM2G070899	Zm00001d030005		5.41211	29	1.90808	23									0.933177921927487	0.999104350416177	0.94230196422366
GRMZM2G477683_P01	GRMZM2G477683	Zm00001d013991		0	1	0.061542	22	GO:0003674;GO:0003824;GO:0005575;GO:0005622;GO:0005623;GO:0005737;GO:0005783;GO:0006725;GO:0007275;GO:0008150;GO:0008152;GO:0009058;GO:0009555;GO:0009653;GO:0009987;GO:0010208;GO:0010584;GO:0010927;GO:0012505;GO:0016043;GO:0016740;GO:0016746;GO:0016747;GO:0019438;GO:0019748;GO:0022607;GO:0030198;GO:0030638;GO:0030639;GO:0032501;GO:0032502;GO:0032989;GO:0043062;GO:0043226;GO:0043227;GO:0043229;GO:…	cellular aromatic compound metabolic process; multicellular organism development; biological_process; metabolic process; biosynthetic process; pollen development; anatomical structure morphogenesis; cellular process; pollen wall assembly; pollen exine formation; cellular component assembly involved in morphogenesis; cellular component organization; aromatic compound biosynthetic process; secondar…	molecular_function; catalytic activity; transferase activity; transferase activity, transferring acyl groups; transferase activity, transferring acyl groups other than amino-acyl groups; tetraketide alpha-pyrone synthase activity	cellular_component; intracellular; cytoplasm; endoplasmic reticulum; endomembrane system; organelle; membrane-bounded organelle; intracellular organelle; intracellular membrane-bounded organelle	PWY1F-FLAVSYN; PWY-6787; PWY-7897	flavonoid biosynthesis; flavonoid biosynthesis (in equisetum); flavonoid di-C-glucosylation	NARINGENIN-CHALCONE-SYNTHASE-RXN; NARINGENIN-CHALCONE-SYNTHASE-RXN; NARINGENIN-CHALCONE-SYNTHASE-RXN	EC-2.3.1.74; EC-2.3.1.74; EC-2.3.1.74	0.933177921927487	0.999100213466598	0.94230196422366
GRMZM2G039588_P03	GRMZM2G039588	Zm00001d001999		7.21317	30	4.63113	23					PWYQT-4466	superpathway of sucrose and starch metabolism I (non-photosynthetic tissue)	GLUCOSE-6-PHOSPHATE-1-EPIMERASE-RXN	EC-5.1.3.15	0.933177921927487	0.999098144991809	0.94230196422366
GRMZM2G026371_P01	GRMZM2G026371	Zm00001d044208		3.05274	23	1.68996	23									0.933177921927487	0.999096076517019	0.94230196422366
GRMZM2G093359_P01	GRMZM2G093359			2.23927	19	3.29432	23	GO:0003674;GO:0003824;GO:0004334;GO:0005575;GO:0005622;GO:0005623;GO:0005737;GO:0005829;GO:0006082;GO:0006520;GO:0006570;GO:0006572;GO:0006725;GO:0006807;GO:0008150;GO:0008152;GO:0008219;GO:0009056;GO:0009063;GO:0009072;GO:0009074;GO:0009987;GO:0016054;GO:0016787;GO:0016822;GO:0016823;GO:0018958;GO:0019336;GO:0019439;GO:0019752;GO:0032787;GO:0043436;GO:0044237;GO:0044238;GO:0044248;GO:0044281;GO:…	organic acid metabolic process; cellular amino acid metabolic process; tyrosine metabolic process; tyrosine catabolic process; cellular aromatic compound metabolic process; nitrogen compound metabolic process; biological_process; metabolic process; cell death; catabolic process; cellular amino acid catabolic process; aromatic amino acid family metabolic process; aromatic amino acid family catabol…	molecular_function; catalytic activity; fumarylacetoacetase activity; hydrolase activity; hydrolase activity, acting on acid carbon-carbon bonds; hydrolase activity, acting on acid carbon-carbon bonds, in ketonic substances	cellular_component; intracellular; cytoplasm; cytosol					0.933177921927487	0.99909400804223	0.94230196422366
GRMZM2G424832_P01	GRMZM2G424832	Zm00001d019149	cesa4	3.33863	27	2.16331	23	GO:0000271;GO:0000278;GO:0000281;GO:0000910;GO:0005575;GO:0005622;GO:0005623;GO:0005737;GO:0005768;GO:0005794;GO:0005802;GO:0005886;GO:0005911;GO:0005975;GO:0005976;GO:0006073;GO:0007049;GO:0008150;GO:0008152;GO:0009058;GO:0009059;GO:0009250;GO:0009506;GO:0009832;GO:0009833;GO:0009834;GO:0009987;GO:0012505;GO:0016020;GO:0016051;GO:0022402;GO:0030054;GO:0030243;GO:0030244;GO:0031410;GO:0031982;GO:…	polysaccharide biosynthetic process; mitotic cell cycle; mitotic cytokinesis; cytokinesis; carbohydrate metabolic process; polysaccharide metabolic process; cellular glucan metabolic process; cell cycle; biological_process; metabolic process; biosynthetic process; macromolecule biosynthetic process; glucan biosynthetic process; plant-type cell wall biogenesis; plant-type primary cell wall biogene…		cellular_component; intracellular; cytoplasm; endosome; Golgi apparatus; trans-Golgi network; plasma membrane; cell-cell junction; plasmodesma; endomembrane system; membrane; cell junction; cytoplasmic vesicle; vesicle; organelle subcompartment; organelle; membrane-bounded organelle; intracellular organelle; intracellular membrane-bounded organelle; symplast; cell periphery; intracellular vesicle…	PWY-1001	cellulose biosynthesis	CELLULOSE-SYNTHASE-UDP-FORMING-RXN	EC-2.4.1.12	0.933177921927487	0.999091939567441	0.94230196422366
GRMZM2G307262_P01	GRMZM2G307262			0	3	0.498358	23	GO:0000003;GO:0000322;GO:0000323;GO:0000325;GO:0000326;GO:0000327;GO:0003006;GO:0003674;GO:0003756;GO:0003824;GO:0005575;GO:0005618;GO:0005622;GO:0005623;GO:0005737;GO:0005773;GO:0005774;GO:0005783;GO:0005788;GO:0005794;GO:0005886;GO:0006950;GO:0006970;GO:0007275;GO:0008150;GO:0009314;GO:0009416;GO:0009505;GO:0009507;GO:0009532;GO:0009536;GO:0009570;GO:0009579;GO:0009628;GO:0009642;GO:0009644;GO:…	reproduction; developmental process involved in reproduction; response to stress; response to osmotic stress; multicellular organism development; biological_process; response to radiation; response to light stimulus; response to abiotic stimulus; response to light intensity; response to high light intensity; response to salt stress; response to endogenous stimulus; response to hormone; response t…	molecular_function; protein disulfide isomerase activity; catalytic activity; isomerase activity; intramolecular oxidoreductase activity; intramolecular oxidoreductase activity, transposing S-S bonds; catalytic activity, acting on a protein	storage vacuole; lytic vacuole; plant-type vacuole; protein storage vacuole; lytic vacuole within protein storage vacuole; cellular_component; cell wall; intracellular; cytoplasm; vacuole; vacuolar membrane; endoplasmic reticulum; endoplasmic reticulum lumen; Golgi apparatus; plasma membrane; plant-type cell wall; chloroplast; plastid stroma; plastid; chloroplast stroma; thylakoid; endomembrane s…					0.933177921927487	0.999085734143072	0.94230196422366
GRMZM2G122199_P02	GRMZM2G122199	Zm00001d013890		1.88567	23	1.74732	23									0.933177921927487	0.999081597193493	0.44230196422366
GRMZM2G059010_P02	GRMZM2G059010	Zm00001d023801	cl3646_1	5.54474	28	2.27521	23	GO:0005575;GO:0005622;GO:0005623;GO:0005634;GO:0005654;GO:0005737;GO:0005829;GO:0031974;GO:0031981;GO:0043226;GO:0043227;GO:0043229;GO:0043231;GO:0043233;GO:0044422;GO:0044424;GO:0044428;GO:0044444;GO:0044446;GO:0044464;GO:0070013			cellular_component; intracellular; nucleus; nucleoplasm; cytoplasm; cytosol; membrane-enclosed lumen; nuclear lumen; organelle; membrane-bounded organelle; intracellular organelle; intracellular membrane-bounded organelle; organelle lumen; intracellular organelle lumen					0.933177921927487	0.999079528718704	0.94230196422366
GRMZM2G457881_P01	GRMZM2G457881	Zm00001d013471	sdg130	0	3	1.51171	23									0.933177921927487	0.999077460243915	0.94230196422366
GRMZM2G131539_P01	GRMZM2G131539	Zm00001d047843		5.06946	32	2.21373	23	GO:0005575;GO:0005622;GO:0005623;GO:0005634;GO:0005737;GO:0005829;GO:0043226;GO:0043227;GO:0043229;GO:0043231;GO:0044424;GO:0044444;GO:0044464			cellular_component; intracellular; nucleus; cytoplasm; cytosol; organelle; membrane-bounded organelle; intracellular organelle; intracellular membrane-bounded organelle	GLUCONEO-PWY; PWY-1042; PWY-5723; PWY-5484; GLYCOLYSIS	gluconeogenesis I; glycolysis IV (plant cytosol); Rubisco shunt; glycolysis II (from fructose 6-phosphate); glycolysis I (from glucose 6-phosphate)	2PGADEHYDRAT-RXN; 2PGADEHYDRAT-RXN; 2PGADEHYDRAT-RXN; 2PGADEHYDRAT-RXN; 2PGADEHYDRAT-RXN	EC-4.2.1.11; EC-4.2.1.11; EC-4.2.1.11; EC-4.2.1.11; EC-4.2.1.11	0.933177921927487	0.999075391769125	0.94230196422366
GRMZM2G013783_P01	GRMZM2G013783	Zm00001d028868		2.89387	23	2.70585	23	GO:0003674;GO:0003824;GO:0003987;GO:0005575;GO:0005622;GO:0005623;GO:0005737;GO:0005777;GO:0005975;GO:0006081;GO:0006082;GO:0006083;GO:0006097;GO:0006629;GO:0006631;GO:0008150;GO:0008152;GO:0009987;GO:0016405;GO:0016874;GO:0016877;GO:0016878;GO:0016999;GO:0017144;GO:0019605;GO:0019752;GO:0032787;GO:0042579;GO:0043226;GO:0043227;GO:0043229;GO:0043231;GO:0043436;GO:0044237;GO:0044238;GO:0044255;GO:…	carbohydrate metabolic process; cellular aldehyde metabolic process; organic acid metabolic process; acetate metabolic process; glyoxylate cycle; lipid metabolic process; fatty acid metabolic process; biological_process; metabolic process; cellular process; antibiotic metabolic process; drug metabolic process; butyrate metabolic process; carboxylic acid metabolic process; monocarboxylic acid meta…	molecular_function; catalytic activity; acetate-CoA ligase activity; CoA-ligase activity; ligase activity; ligase activity, forming carbon-sulfur bonds; acid-thiol ligase activity; butyrate-CoA ligase activity	cellular_component; intracellular; cytoplasm; peroxisome; microbody; organelle; membrane-bounded organelle; intracellular organelle; intracellular membrane-bounded organelle	PWY-6733; PWY66-21; PWY-5971; PWY0-1313	sporopollenin precursors biosynthesis; ethanol degradation II; palmitate biosynthesis II (bacteria and plants); acetate conversion to acetyl-CoA	RXN-12184; ACETATE--COA-LIGASE-RXN; RXN-16393; ACETATE--COA-LIGASE-RXN	EC-6.2.1.3; EC-6.2.1.1; EC-6.2.1.3; EC-6.2.1.1	0.933177921927487	0.999069186344757	0.94230196422366
GRMZM2G162158_P01	GRMZM2G162158	Zm00001d030548	EU973925	0	5	0.963005	23	GO:0007275;GO:0007568;GO:0008150;GO:0010150;GO:0032501;GO:0032502;GO:0048366;GO:0048367;GO:0048731;GO:0048827;GO:0048856;GO:0090693;GO:0099402	multicellular organism development; aging; biological_process; leaf senescence; multicellular organismal process; developmental process; leaf development; shoot system development; system development; phyllome development; anatomical structure development; plant organ senescence; plant organ development			PWY-6787; PWY-3101; PWY-3101	flavonoid biosynthesis (in equisetum); flavonol biosynthesis; flavonol biosynthesis	RXN-527; RXN-8450; RXN-527	EC-1.14.20.6; EC-1.14.20.6; EC-1.14.20.6	0.933177921927487	0.999060912445599	0.94230196422366
GRMZM2G105787_P01	GRMZM2G105787	Zm00001d047998	pco148653	0.888368	16	3.19913	23	GO:0001101;GO:0006629;GO:0006694;GO:0006950;GO:0008150;GO:0008152;GO:0008202;GO:0008610;GO:0009058;GO:0009414;GO:0009415;GO:0009628;GO:0010035;GO:0016125;GO:0016126;GO:0042221;GO:0044238;GO:0050896;GO:0071704;GO:1901360;GO:1901362;GO:1901576;GO:1901615;GO:1901617;GO:1901700	response to acid chemical; lipid metabolic process; steroid biosynthetic process; response to stress; biological_process; metabolic process; steroid metabolic process; lipid biosynthetic process; biosynthetic process; response to water deprivation; response to water; response to abiotic stimulus; response to inorganic substance; sterol metabolic process; sterol biosynthetic process; response to c…			PWY-5670	epoxysqualene biosynthesis	SQUALENE-MONOOXYGENASE-RXN	EC-1.14.14.17	0.933177921927487	0.99905884397081	0.94230196422366
GRMZM2G472382_P01	GRMZM2G472382	Zm00001d021715		0	3	0.657613	22	GO:0005575;GO:0005622;GO:0005623;GO:0005737;GO:0006139;GO:0006396;GO:0006412;GO:0006415;GO:0006518;GO:0006725;GO:0006807;GO:0006996;GO:0008150;GO:0008152;GO:0009058;GO:0009059;GO:0009507;GO:0009532;GO:0009536;GO:0009570;GO:0009657;GO:0009987;GO:0010467;GO:0016043;GO:0016070;GO:0019538;GO:0022411;GO:0032984;GO:0034641;GO:0034645;GO:0043043;GO:0043170;GO:0043226;GO:0043227;GO:0043229;GO:0043231;GO:…	nucleobase-containing compound metabolic process; RNA processing; translation; translational termination; peptide metabolic process; cellular aromatic compound metabolic process; nitrogen compound metabolic process; organelle organization; biological_process; metabolic process; biosynthetic process; macromolecule biosynthetic process; plastid organization; cellular process; gene expression; cellu…		cellular_component; intracellular; cytoplasm; chloroplast; plastid stroma; plastid; chloroplast stroma; organelle; membrane-bounded organelle; intracellular organelle; intracellular membrane-bounded organelle					0.933177921927487	0.999054707021231	0.94230196422366
GRMZM2G306374_P01	GRMZM2G306374	Zm00001d002334		7.00566	32	3.07904	23					PWY-6124; PWY-6124	inosine-5'-phosphate biosynthesis II; inosine-5'-phosphate biosynthesis II	IMPCYCLOHYDROLASE-RXN; AICARTRANSFORM-RXN	EC-3.5.4.10; EC-2.1.2.3	0.933177921927487	0.999050570071652	0.94230196422366
GRMZM5G808899_P01	GRMZM5G808899	Zm00001d010189		0	13	2.96597	23	GO:0005575;GO:0005622;GO:0005623;GO:0005737;GO:0005783;GO:0012505;GO:0043226;GO:0043227;GO:0043229;GO:0043231;GO:0044424;GO:0044444;GO:0044464			cellular_component; intracellular; cytoplasm; endoplasmic reticulum; endomembrane system; organelle; membrane-bounded organelle; intracellular organelle; intracellular membrane-bounded organelle					0.933177921927487	0.999048501596863	0.94230196422366
GRMZM2G003814_P01	GRMZM2G003814	Zm00001d049363		4.48662	31	2.00216	23	GO:0000166;GO:0003674;GO:0005488;GO:0005507;GO:0005524;GO:0005575;GO:0005622;GO:0005623;GO:0005634;GO:0005737;GO:0005739;GO:0008144;GO:0009507;GO:0009536;GO:0017076;GO:0030554;GO:0032553;GO:0032555;GO:0032559;GO:0035639;GO:0036094;GO:0043167;GO:0043168;GO:0043169;GO:0043226;GO:0043227;GO:0043229;GO:0043231;GO:0044424;GO:0044444;GO:0044464;GO:0046872;GO:0046914;GO:0097159;GO:0097367;GO:1901265;GO:…		nucleotide binding; molecular_function; binding; copper ion binding; ATP binding; drug binding; purine nucleotide binding; adenyl nucleotide binding; ribonucleotide binding; purine ribonucleotide binding; adenyl ribonucleotide binding; purine ribonucleoside triphosphate binding; small molecule binding; ion binding; anion binding; cation binding; metal ion binding; transition metal ion binding; or…	cellular_component; intracellular; nucleus; cytoplasm; mitochondrion; chloroplast; plastid; organelle; membrane-bounded organelle; intracellular organelle; intracellular membrane-bounded organelle	PWY-7388; FASYN-ELONG-PWY	octanoyl-[acyl-carrier protein] biosynthesis (mitochondria, yeast); fatty acid elongation -- saturated	RXN-9515; ENOYL-ACP-REDUCT-NADPH-RXN	EC-1.3.1.10; EC-1.3.1.39	0.933177921927487	0.999046433122073	0.94230196422366
GRMZM2G073950_P01	GRMZM2G073950	Zm00001d016704	csu600	5.81618	32	3.9248	23	GO:0003674;GO:0003824;GO:0016787;GO:0016810;GO:0016811;GO:0050126		molecular_function; catalytic activity; hydrolase activity; hydrolase activity, acting on carbon-nitrogen (but not peptide) bonds; hydrolase activity, acting on carbon-nitrogen (but not peptide) bonds, in linear amides; N-carbamoylputrescine amidase activity		PWY-43	putrescine biosynthesis II	N-CARBAMOYLPUTRESCINE-AMIDASE-RXN	EC-3.5.1.53	0.933177921927487	0.999042296172494	0.94230196422366
GRMZM2G094444_P01	GRMZM2G094444	Zm00001d028205	si606074b10a	0	8	2.56434	23									0.933177921927487	0.999038159222915	0.94230196422366
GRMZM2G111138_P01	GRMZM2G111138	Zm00001d024828		5.18557	28	2.73718	23	GO:0000003;GO:0003006;GO:0005575;GO:0005622;GO:0005623;GO:0005634;GO:0005654;GO:0005677;GO:0005737;GO:0006139;GO:0006323;GO:0006325;GO:0006333;GO:0006338;GO:0006349;GO:0006725;GO:0006807;GO:0006996;GO:0007275;GO:0008150;GO:0008152;GO:0008283;GO:0009507;GO:0009536;GO:0009555;GO:0009790;GO:0009791;GO:0009793;GO:0009888;GO:0009909;GO:0009987;GO:0010026;GO:0010154;GO:0010214;GO:0010468;GO:0016043;GO:…	reproduction; developmental process involved in reproduction; nucleobase-containing compound metabolic process; DNA packaging; chromatin organization; chromatin assembly or disassembly; chromatin remodeling; regulation of gene expression by genetic imprinting; cellular aromatic compound metabolic process; nitrogen compound metabolic process; organelle organization; multicellular organism developm…		cellular_component; intracellular; nucleus; nucleoplasm; chromatin silencing complex; cytoplasm; chloroplast; plastid; transcription repressor complex; membrane-enclosed lumen; nuclear lumen; protein-containing complex; organelle; membrane-bounded organelle; intracellular organelle; intracellular membrane-bounded organelle; organelle lumen; intracellular organelle lumen					0.933177921927487	0.999036090748126	0.94230196422366
GRMZM2G053299_P01	GRMZM2G053299	Zm00001d034761	act7	7.50223	31	4.01842	23									0.933177921927487	0.999034022273336	0.94230196422366
GRMZM2G038126_P01	GRMZM2G038126	Zm00001d015886		7.22228	32	3.911	23									0.933177921927487	0.999025748374179	0.94230196422366
GRMZM2G062416_P03	GRMZM2G062416	Zm00001d005587		2.45094	22	2.83514	23					PWY-5667; PWY0-1319	CDP-diacylglycerol biosynthesis I; CDP-diacylglycerol biosynthesis II	CDPDIGLYSYN-RXN; CDPDIGLYSYN-RXN	EC-2.7.7.41; EC-2.7.7.41	0.933177921927487	0.999023679899389	0.94230196422366
GRMZM2G089958_P01	GRMZM2G089958	Zm00001d024982		0	1	0.475881	15									0.933177921927487	0.9990216114246	0.44230196422366
GRMZM2G088018_P01	GRMZM2G088018			0	3	0.912411	22									0.933177921927487	0.999011269050653	0.94230196422366
GRMZM2G133943_P01	GRMZM2G133943	Zm00001d029684	pld9	1.17226	19	1.1293	23	GO:0000003;GO:0002376;GO:0003006;GO:0003674;GO:0003824;GO:0004620;GO:0004630;GO:0005488;GO:0005543;GO:0005546;GO:0005575;GO:0005622;GO:0005623;GO:0005737;GO:0005829;GO:0005840;GO:0005886;GO:0005911;GO:0006629;GO:0006643;GO:0006950;GO:0006952;GO:0006955;GO:0006979;GO:0007275;GO:0008081;GO:0008150;GO:0008152;GO:0008289;GO:0009506;GO:0009507;GO:0009536;GO:0009605;GO:0009607;GO:0009617;GO:0009790;GO:…	reproduction; immune system process; developmental process involved in reproduction; lipid metabolic process; membrane lipid metabolic process; response to stress; defense response; immune response; response to oxidative stress; multicellular organism development; biological_process; metabolic process; response to external stimulus; response to biotic stimulus; response to bacterium; embryo devel…	molecular_function; catalytic activity; phospholipase activity; phospholipase D activity; binding; phospholipid binding; phosphatidylinositol-4,5-bisphosphate binding; phosphoric diester hydrolase activity; lipid binding; lipase activity; hydrolase activity; hydrolase activity, acting on ester bonds; phosphatidylinositol binding; phosphoric ester hydrolase activity; ion binding; anion binding; ph…	cellular_component; intracellular; cytoplasm; cytosol; ribosome; plasma membrane; cell-cell junction; plasmodesma; chloroplast; plastid; membrane; cytosolic ribosome; cell junction; protein-containing complex; organelle; membrane-bounded organelle; non-membrane-bounded organelle; intracellular organelle; intracellular membrane-bounded organelle; intracellular non-membrane-bounded organelle; sympl…	PWY-7039; LIPASYN-PWY; PWY-3561	phosphatidate metabolism, as a signaling molecule; phospholipases; choline biosynthesis III	PHOSCHOL-RXN; PHOSCHOL-RXN; PHOSCHOL-RXN	EC-3.1.4.4; EC-3.1.4.4; EC-3.1.4.4	0.933177921927487	0.999002995151495	0.94230196422366
GRMZM2G107798_P01	GRMZM2G107798	Zm00001d034167				2.1171	23	GO:0003674;GO:0003824;GO:0004175;GO:0005575;GO:0005622;GO:0005623;GO:0005737;GO:0006465;GO:0006508;GO:0006518;GO:0006807;GO:0008150;GO:0008152;GO:0008233;GO:0009507;GO:0009534;GO:0009536;GO:0009579;GO:0009987;GO:0010467;GO:0016485;GO:0016787;GO:0019538;GO:0031976;GO:0031984;GO:0034641;GO:0043170;GO:0043226;GO:0043227;GO:0043229;GO:0043231;GO:0043603;GO:0044237;GO:0044238;GO:0044260;GO:0044267;GO:…	signal peptide processing; proteolysis; peptide metabolic process; nitrogen compound metabolic process; biological_process; metabolic process; cellular process; gene expression; protein processing; protein metabolic process; cellular nitrogen compound metabolic process; macromolecule metabolic process; cellular amide metabolic process; cellular metabolic process; primary metabolic process; cellul…	molecular_function; catalytic activity; endopeptidase activity; peptidase activity; hydrolase activity; catalytic activity, acting on a protein	cellular_component; intracellular; cytoplasm; chloroplast; chloroplast thylakoid; plastid; thylakoid; plastid thylakoid; organelle subcompartment; organelle; membrane-bounded organelle; intracellular organelle; intracellular membrane-bounded organelle					0.933177921927487	0.999000926676706	0.94230196422366
GRMZM2G121456_P03	GRMZM2G121456	Zm00001d047634	v30	6.41761	30	3.78197	23	GO:0005575;GO:0005622;GO:0005623;GO:0005737;GO:0009368;GO:0009507;GO:0009526;GO:0009532;GO:0009534;GO:0009536;GO:0009570;GO:0009579;GO:0009840;GO:0009941;GO:0031967;GO:0031975;GO:0031976;GO:0031984;GO:0032991;GO:0043226;GO:0043227;GO:0043229;GO:0043231;GO:0044422;GO:0044424;GO:0044434;GO:0044435;GO:0044444;GO:0044446;GO:0044464			cellular_component; intracellular; cytoplasm; endopeptidase Clp complex; chloroplast; plastid envelope; plastid stroma; chloroplast thylakoid; plastid; chloroplast stroma; thylakoid; chloroplastic endopeptidase Clp complex; chloroplast envelope; organelle envelope; envelope; plastid thylakoid; organelle subcompartment; protein-containing complex; organelle; membrane-bounded organelle; intracellul…					0.933177921927487	0.998996789727127	0.94230196422366
AC205703.4_FGP002	AC205703.4_FG002	Zm00001d017106	cl6346_1(433)	0	12	2.99108	23	GO:0000902;GO:0000904;GO:0005575;GO:0005622;GO:0005623;GO:0005737;GO:0005829;GO:0006996;GO:0007010;GO:0007015;GO:0008150;GO:0009653;GO:0009825;GO:0009888;GO:0009987;GO:0010026;GO:0010090;GO:0016043;GO:0016049;GO:0030029;GO:0030036;GO:0030154;GO:0032502;GO:0032989;GO:0040007;GO:0044424;GO:0044444;GO:0044464;GO:0048468;GO:0048856;GO:0048869;GO:0071840;GO:0090558;GO:0090626;GO:0097435	cell morphogenesis; cell morphogenesis involved in differentiation; organelle organization; cytoskeleton organization; actin filament organization; biological_process; anatomical structure morphogenesis; multidimensional cell growth; tissue development; cellular process; trichome differentiation; trichome morphogenesis; cellular component organization; cell growth; actin filament-based process; a…		cellular_component; intracellular; cytoplasm; cytosol					0.933177921927487	0.998988515827969	0.94230196422366
GRMZM2G109976_P01	GRMZM2G109976	Zm00001d043785		0	7	1.05044	23									0.933177921927487	0.99898437887839	0.94230196422366
GRMZM2G011030_P01	GRMZM2G011030	Zm00001d020359		3.08256	22	2.99344	23	GO:0000160;GO:0005575;GO:0005622;GO:0005623;GO:0005634;GO:0006355;GO:0006403;GO:0006405;GO:0006406;GO:0006611;GO:0006810;GO:0006886;GO:0006913;GO:0007088;GO:0007154;GO:0007165;GO:0007275;GO:0007346;GO:0008104;GO:0008150;GO:0008152;GO:0009719;GO:0009723;GO:0009725;GO:0009755;GO:0009873;GO:0009889;GO:0009891;GO:0009892;GO:0009893;GO:0009894;GO:0009987;GO:0010033;GO:0010466;GO:0010467;GO:0010468;GO:…	phosphorelay signal transduction system; regulation of transcription, DNA-templated; RNA localization; RNA export from nucleus; mRNA export from nucleus; protein export from nucleus; transport; intracellular protein transport; nucleocytoplasmic transport; regulation of mitotic nuclear division; cell communication; signal transduction; multicellular organism development; regulation of mitotic cell…		cellular_component; intracellular; nucleus; organelle; membrane-bounded organelle; intracellular organelle; intracellular membrane-bounded organelle					0.933177921927487	0.998980241928811	0.94230196422366
GRMZM2G001296_P01	GRMZM2G001296	Zm00001d044468		1.63808	18	1.68063	23									0.933177921927487	0.998978173454022	0.94230196422366
GRMZM2G096367_P01	GRMZM2G096367	Zm00001d024598		0	1	0.275833	21									0.933177921927487	0.998969899554864	0.94230196422366
GRMZM5G856598_P01	GRMZM5G856598	Zm00001d042841				2.05907	23	GO:0003674;GO:0005215;GO:0005315;GO:0006810;GO:0008150;GO:0015291;GO:0015318;GO:0022804;GO:0022857;GO:0051179;GO:0051234;GO:0055085	transport; biological_process; localization; establishment of localization; transmembrane transport	molecular_function; transporter activity; inorganic phosphate transmembrane transporter activity; secondary active transmembrane transporter activity; inorganic molecular entity transmembrane transporter activity; active transmembrane transporter activity; transmembrane transporter activity						0.933177921927487	0.998967831080075	0.94230196422366
GRMZM2G110201_P01	GRMZM2G110201	Zm00001d014093	pco082145	6.92268	32	3.73739	23	GO:0003674;GO:0003824;GO:0003988;GO:0005575;GO:0005622;GO:0005623;GO:0005634;GO:0005730;GO:0005737;GO:0005739;GO:0005773;GO:0005774;GO:0005777;GO:0006996;GO:0007031;GO:0008150;GO:0009507;GO:0009536;GO:0009657;GO:0009787;GO:0009789;GO:0009966;GO:0009967;GO:0009987;GO:0010111;GO:0010646;GO:0010647;GO:0016020;GO:0016043;GO:0016408;GO:0016740;GO:0016746;GO:0016747;GO:0023051;GO:0023056;GO:0031090;GO:…	organelle organization; peroxisome organization; biological_process; plastid organization; regulation of abscisic acid-activated signaling pathway; positive regulation of abscisic acid-activated signaling pathway; regulation of signal transduction; positive regulation of signal transduction; cellular process; glyoxysome organization; regulation of cell communication; positive regulation of cell c…	molecular_function; catalytic activity; acetyl-CoA C-acyltransferase activity; C-acyltransferase activity; transferase activity; transferase activity, transferring acyl groups; transferase activity, transferring acyl groups other than amino-acyl groups	cellular_component; intracellular; nucleus; nucleolus; cytoplasm; mitochondrion; vacuole; vacuolar membrane; peroxisome; chloroplast; plastid; membrane; organelle membrane; membrane-enclosed lumen; nuclear lumen; microbody; organelle; membrane-bounded organelle; non-membrane-bounded organelle; intracellular organelle; intracellular membrane-bounded organelle; intracellular non-membrane-bounded or…	PWY-5136	fatty acid &beta;-oxidation II (peroxisome)	KETOACYLCOATHIOL-RXN	EC-2.3.1.16	0.933177921927487	0.998965762605285	0.94230196422366
GRMZM2G143725_P01	GRMZM2G143725	Zm00001d025010	IDP2556	4.58979	32	2.54135	23									0.933177921927487	0.998961625655706	0.94230196422366
GRMZM2G124509_P01	GRMZM2G124509	Zm00001d035750				2.20757	23									0.933177921927487	0.998957488706128	0.94230196422366
GRMZM2G423851_P01	GRMZM2G423851	Zm00001d029008				1.58053	23	GO:0005575;GO:0005622;GO:0005623;GO:0005737;GO:0009507;GO:0009536;GO:0043226;GO:0043227;GO:0043229;GO:0043231;GO:0044424;GO:0044444;GO:0044464			cellular_component; intracellular; cytoplasm; chloroplast; plastid; organelle; membrane-bounded organelle; intracellular organelle; intracellular membrane-bounded organelle					0.933177921927487	0.99894921480697	0.94230196422366
GRMZM2G161019_P01	GRMZM2G161019	Zm00001d010639		3.60569	24	2.70329	23									0.933177921927487	0.998947146332181	0.94230196422366
GRMZM2G002687_P01	GRMZM2G002687	Zm00001d033647	pco072468	6.80254	32	3.88859	23	GO:0005575;GO:0005622;GO:0005623;GO:0005737;GO:0005829;GO:0044424;GO:0044444;GO:0044464			cellular_component; intracellular; cytoplasm; cytosol					0.933177921927487	0.998943009382602	0.94230196422366
GRMZM2G134214_P01	GRMZM2G134214	Zm00001d035862	phd32	4.12844	30	2.05137	23	GO:0000118;GO:0000228;GO:0000785;GO:0000790;GO:0003674;GO:0005488;GO:0005515;GO:0005575;GO:0005622;GO:0005623;GO:0005634;GO:0005654;GO:0005694;GO:0008134;GO:0016581;GO:0017053;GO:0031974;GO:0031981;GO:0032991;GO:0032993;GO:0043226;GO:0043227;GO:0043228;GO:0043229;GO:0043231;GO:0043232;GO:0043233;GO:0044422;GO:0044424;GO:0044427;GO:0044428;GO:0044446;GO:0044451;GO:0044454;GO:0044464;GO:0070013;GO:…		molecular_function; binding; protein binding; transcription factor binding	histone deacetylase complex; nuclear chromosome; chromatin; nuclear chromatin; cellular_component; intracellular; nucleus; nucleoplasm; chromosome; NuRD complex; transcription repressor complex; membrane-enclosed lumen; nuclear lumen; protein-containing complex; protein-DNA complex; organelle; membrane-bounded organelle; non-membrane-bounded organelle; intracellular organelle; intracellular membr…					0.933177921927487	0.998932667008654	0.94230196422366
GRMZM2G118800_P01	GRMZM2G118800	Zm00001d004731	aldh13	0	8	0.471225	23	GO:0001101;GO:0003674;GO:0003824;GO:0004029;GO:0005575;GO:0005622;GO:0005623;GO:0005737;GO:0005773;GO:0005783;GO:0005794;GO:0005911;GO:0006950;GO:0006970;GO:0008150;GO:0008152;GO:0009269;GO:0009414;GO:0009415;GO:0009506;GO:0009507;GO:0009526;GO:0009536;GO:0009628;GO:0009651;GO:0009719;GO:0009725;GO:0009737;GO:0009941;GO:0010033;GO:0010035;GO:0012505;GO:0016020;GO:0016491;GO:0016620;GO:0016903;GO:…	response to acid chemical; response to stress; response to osmotic stress; biological_process; metabolic process; response to desiccation; response to water deprivation; response to water; response to abiotic stimulus; response to salt stress; response to endogenous stimulus; response to hormone; response to abscisic acid; response to organic substance; response to inorganic substance; response t…	molecular_function; catalytic activity; aldehyde dehydrogenase (NAD+) activity; oxidoreductase activity; oxidoreductase activity, acting on the aldehyde or oxo group of donors, NAD or NADP as acceptor; oxidoreductase activity, acting on the aldehyde or oxo group of donors; aldehyde dehydrogenase (NADP+) activity	cellular_component; intracellular; cytoplasm; vacuole; endoplasmic reticulum; Golgi apparatus; cell-cell junction; plasmodesma; chloroplast; plastid envelope; plastid; chloroplast envelope; endomembrane system; membrane; cell junction; organelle envelope; envelope; organelle; membrane-bounded organelle; intracellular organelle; intracellular membrane-bounded organelle; symplast	PWY-3981; PWY66-21; PWY-6446; PWY-2501	&beta;-alanine biosynthesis I; ethanol degradation II; benzoate biosynthesis III (CoA-dependent, non-&beta;-oxidative); fatty acid &alpha;-oxidation I	RXN-6382; RXN66-3; BENZALDEHYDE-DEHYDROGENASE-NAD+-RXN; RXN-4142	EC-1.2.1; EC-1.2.1.3; EC-1.2.1.28; EC-1.2.1.3	0.933177921927487	0.998926461584286	0.94230196422366
GRMZM2G021704_P01	GRMZM2G021704	Zm00001d043445	cl17080_1	5.63349	32	2.58246	23	GO:0003674;GO:0003824;GO:0004151;GO:0005575;GO:0005622;GO:0005623;GO:0005737;GO:0009507;GO:0009536;GO:0016787;GO:0016810;GO:0016812;GO:0043226;GO:0043227;GO:0043229;GO:0043231;GO:0044424;GO:0044444;GO:0044464		molecular_function; catalytic activity; dihydroorotase activity; hydrolase activity; hydrolase activity, acting on carbon-nitrogen (but not peptide) bonds; hydrolase activity, acting on carbon-nitrogen (but not peptide) bonds, in cyclic amides	cellular_component; intracellular; cytoplasm; chloroplast; plastid; organelle; membrane-bounded organelle; intracellular organelle; intracellular membrane-bounded organelle	PWY-5686	UMP biosynthesis I	DIHYDROOROT-RXN	EC-3.5.2.3	0.933177921927487	0.998924393109497	0.94230196422366
GRMZM2G128608_P01	GRMZM2G128608	Zm00001d053541				1.39153	23									0.933177921927487	0.998905776836392	0.94230196422366
GRMZM2G093278_P02	GRMZM2G093278	Zm00001d039385				1.37073	23									0.933177921927487	0.998903708361602	0.94230196422366
GRMZM2G086489_P01	GRMZM2G086489	Zm00001d002024		6.59262	32	3.56197	23	GO:0003674;GO:0003824;GO:0003958;GO:0005575;GO:0005622;GO:0005623;GO:0005737;GO:0005783;GO:0006725;GO:0008150;GO:0008152;GO:0009698;GO:0009987;GO:0012505;GO:0016491;GO:0016651;GO:0016653;GO:0019748;GO:0043226;GO:0043227;GO:0043229;GO:0043231;GO:0044237;GO:0044424;GO:0044444;GO:0044464;GO:0055114;GO:0071704;GO:1901360	cellular aromatic compound metabolic process; biological_process; metabolic process; phenylpropanoid metabolic process; cellular process; secondary metabolic process; cellular metabolic process; oxidation-reduction process; organic substance metabolic process; organic cyclic compound metabolic process	molecular_function; catalytic activity; NADPH-hemoprotein reductase activity; oxidoreductase activity; oxidoreductase activity, acting on NAD(P)H; oxidoreductase activity, acting on NAD(P)H, heme protein as acceptor	cellular_component; intracellular; cytoplasm; endoplasmic reticulum; endomembrane system; organelle; membrane-bounded organelle; intracellular organelle; intracellular membrane-bounded organelle					0.933177921927487	0.998901639886813	0.94230196422366
GRMZM2G313678_P01	GRMZM2G313678	Zm00001d012846	AY110625	7.33189	32	1.16113	23									0.933177921927487	0.998899571412024	0.94230196422366
GRMZM5G836588_P01	GRMZM5G836588	Zm00001d032852	si486078f09b	3.16976	29	2.16615	23									0.933177921927487	0.998887160563287	0.94230196422366
GRMZM2G430675_P01	GRMZM2G430675	Zm00001d032855				1.89581	23	GO:0005575;GO:0005623;GO:0005886;GO:0005911;GO:0009506;GO:0016020;GO:0030054;GO:0044464;GO:0055044;GO:0071944			cellular_component; plasma membrane; cell-cell junction; plasmodesma; membrane; cell junction; symplast; cell periphery					0.933177921927487	0.998883023613708	0.94230196422366
GRMZM2G098301_P01	GRMZM2G098301	Zm00001d015007				1.1787	23	GO:0001101;GO:0002218;GO:0002252;GO:0002253;GO:0002376;GO:0002682;GO:0002684;GO:0003674;GO:0004888;GO:0005215;GO:0005216;GO:0005261;GO:0005262;GO:0006810;GO:0006811;GO:0006812;GO:0006816;GO:0006950;GO:0006952;GO:0006955;GO:0007154;GO:0007165;GO:0007267;GO:0008066;GO:0008150;GO:0008324;GO:0009605;GO:0009606;GO:0009607;GO:0009611;GO:0009617;GO:0009620;GO:0009628;GO:0009629;GO:0009630;GO:0009682;GO:…	response to acid chemical; activation of innate immune response; immune effector process; activation of immune response; immune system process; regulation of immune system process; positive regulation of immune system process; transport; ion transport; cation transport; calcium ion transport; response to stress; defense response; immune response; cell communication; signal transduction; cell-cell…	molecular_function; transmembrane signaling receptor activity; transporter activity; ion channel activity; cation channel activity; calcium channel activity; glutamate receptor activity; cation transmembrane transporter activity; ion transmembrane transporter activity; calcium ion transmembrane transporter activity; channel activity; inorganic molecular entity transmembrane transporter activity; …						0.933177921927487	0.998878886664129	0.94230196422366
GRMZM2G172322_P01	GRMZM2G172322	Zm00001d027769	gsr1	5.61372	32	2.68359	23	GO:0000166;GO:0003674;GO:0005488;GO:0005507;GO:0005524;GO:0005575;GO:0005622;GO:0005623;GO:0005737;GO:0005739;GO:0008144;GO:0009507;GO:0009532;GO:0009536;GO:0009570;GO:0017076;GO:0030554;GO:0032553;GO:0032555;GO:0032559;GO:0035639;GO:0036094;GO:0043167;GO:0043168;GO:0043169;GO:0043226;GO:0043227;GO:0043229;GO:0043231;GO:0044422;GO:0044424;GO:0044434;GO:0044435;GO:0044444;GO:0044446;GO:0044464;GO:…		nucleotide binding; molecular_function; binding; copper ion binding; ATP binding; drug binding; purine nucleotide binding; adenyl nucleotide binding; ribonucleotide binding; purine ribonucleotide binding; adenyl ribonucleotide binding; purine ribonucleoside triphosphate binding; small molecule binding; ion binding; anion binding; cation binding; metal ion binding; transition metal ion binding; or…	cellular_component; intracellular; cytoplasm; mitochondrion; chloroplast; plastid stroma; plastid; chloroplast stroma; organelle; membrane-bounded organelle; intracellular organelle; intracellular membrane-bounded organelle	PWY-4081	glutathione-peroxide redox reactions	GLUTATHIONE-REDUCT-NADPH-RXN	EC-1.8.1.7	0.933177921927487	0.99887681818934	0.94230196422366
GRMZM2G075023_P02	GRMZM2G075023	Zm00001d012265	tlc16			2.01405	23									0.933177921927487	0.998872681239761	0.94230196422366
GRMZM2G130459_P02	GRMZM2G130459	Zm00001d018050	ereb187	0	3	2.43021	23									0.933177921927487	0.998870612764972	0.94230196422366
GRMZM2G070041_P02	GRMZM2G070041	Zm00001d035715				0	4									0.933177921927487	0.998868544290182	0.44230196422366
GRMZM2G081826_P01	GRMZM2G081826	Zm00001d017178		0	2	1.69571	23									0.933177921927487	0.998866475815393	0.94230196422366
GRMZM2G422576_P01	GRMZM2G422576	Zm00001d007029		0	3	2.54465	23									0.933177921927487	0.998864407340603	0.94230196422366
GRMZM2G335720_P01	GRMZM2G335720	Zm00001d011158	phd10			1.53539	23									0.933177921927487	0.998860270391024	0.94230196422366
GRMZM2G443509_P02	GRMZM2G443509	Zm00001d025323	GRMZM2G443509	1.63322	21	2.74157	23									0.933177921927487	0.998856133441446	0.94230196422366
GRMZM2G440916_P01	GRMZM2G440916	Zm00001d014500		1.25786	19	2.27742	23	GO:0000819;GO:0005575;GO:0005911;GO:0006996;GO:0007049;GO:0007059;GO:0007062;GO:0008150;GO:0009506;GO:0009987;GO:0016043;GO:0022402;GO:0030054;GO:0051276;GO:0055044;GO:0071840;GO:0098813	sister chromatid segregation; organelle organization; cell cycle; chromosome segregation; sister chromatid cohesion; biological_process; cellular process; cellular component organization; cell cycle process; chromosome organization; cellular component organization or biogenesis; nuclear chromosome segregation		cellular_component; cell-cell junction; plasmodesma; cell junction; symplast					0.933177921927487	0.998843722592709	0.94230196422366
GRMZM2G109315_P01	GRMZM2G109315	Zm00001d016049	IDP207	0	6	3.26241	23									0.933177921927487	0.99884165411792	0.94230196422366
GRMZM2G312091_P01	GRMZM2G312091	Zm00001d034487		0	3	0.494756	23	GO:0005575;GO:0005622;GO:0005623;GO:0005737;GO:0005783;GO:0005886;GO:0006810;GO:0006811;GO:0006817;GO:0006820;GO:0006888;GO:0006950;GO:0007154;GO:0008150;GO:0009267;GO:0009605;GO:0009987;GO:0009991;GO:0012505;GO:0015698;GO:0016020;GO:0016036;GO:0016192;GO:0031667;GO:0031668;GO:0031669;GO:0033554;GO:0042594;GO:0043226;GO:0043227;GO:0043229;GO:0043231;GO:0044424;GO:0044444;GO:0044464;GO:0046907;GO:…	transport; ion transport; phosphate ion transport; anion transport; endoplasmic reticulum to Golgi vesicle-mediated transport; response to stress; cell communication; biological_process; cellular response to starvation; response to external stimulus; cellular process; response to extracellular stimulus; inorganic anion transport; cellular response to phosphate starvation; vesicle-mediated transpo…		cellular_component; intracellular; cytoplasm; endoplasmic reticulum; plasma membrane; endomembrane system; membrane; organelle; membrane-bounded organelle; intracellular organelle; intracellular membrane-bounded organelle; cell periphery					0.933177921927487	0.998835448693551	0.94230196422366
GRMZM2G020761_P01	GRMZM2G020761	Zm00001d047418		0	5	0.593824	22	GO:0001101;GO:0006950;GO:0006970;GO:0008150;GO:0009628;GO:0009651;GO:0009719;GO:0009725;GO:0009737;GO:0010033;GO:0033993;GO:0042221;GO:0050896;GO:0097305;GO:1901700	response to acid chemical; response to stress; response to osmotic stress; biological_process; response to abiotic stimulus; response to salt stress; response to endogenous stimulus; response to hormone; response to abscisic acid; response to organic substance; response to lipid; response to chemical; response to stimulus; response to alcohol; response to oxygen-containing compound			PWY-6546; PWY-6546	brassinosteroids inactivation; brassinosteroids inactivation	RXN-11541; RXN-11540	-; EC-1.14.14	0.933177921927487	0.998833380218762	0.94230196422366
GRMZM2G034848_P01	GRMZM2G034848	Zm00001d005674		4.02884	26	1.89239	23	GO:0000902;GO:0000904;GO:0003674;GO:0003824;GO:0004634;GO:0005575;GO:0005622;GO:0005623;GO:0005737;GO:0008150;GO:0009507;GO:0009532;GO:0009536;GO:0009570;GO:0009653;GO:0009719;GO:0009725;GO:0009735;GO:0009888;GO:0009987;GO:0010026;GO:0010033;GO:0010090;GO:0016043;GO:0016829;GO:0016835;GO:0016836;GO:0030154;GO:0032502;GO:0032989;GO:0042221;GO:0043226;GO:0043227;GO:0043229;GO:0043231;GO:0044422;GO:…	cell morphogenesis; cell morphogenesis involved in differentiation; biological_process; anatomical structure morphogenesis; response to endogenous stimulus; response to hormone; response to cytokinin; tissue development; cellular process; trichome differentiation; response to organic substance; trichome morphogenesis; cellular component organization; cell differentiation; developmental process; c…	molecular_function; catalytic activity; phosphopyruvate hydratase activity; lyase activity; carbon-oxygen lyase activity; hydro-lyase activity	cellular_component; intracellular; cytoplasm; chloroplast; plastid stroma; plastid; chloroplast stroma; organelle; membrane-bounded organelle; intracellular organelle; intracellular membrane-bounded organelle	GLUCONEO-PWY; PWY-1042; PWY-5723; PWY-5484; GLYCOLYSIS	gluconeogenesis I; glycolysis IV (plant cytosol); Rubisco shunt; glycolysis II (from fructose 6-phosphate); glycolysis I (from glucose 6-phosphate)	2PGADEHYDRAT-RXN; 2PGADEHYDRAT-RXN; 2PGADEHYDRAT-RXN; 2PGADEHYDRAT-RXN; 2PGADEHYDRAT-RXN	EC-4.2.1.11; EC-4.2.1.11; EC-4.2.1.11; EC-4.2.1.11; EC-4.2.1.11	0.933177921927487	0.998831311743972	0.94230196422366
GRMZM2G128877_P02	GRMZM2G128877	Zm00001d015426		7.19845	32	4.50309	23	GO:0000325;GO:0002020;GO:0003674;GO:0005488;GO:0005515;GO:0005575;GO:0005576;GO:0005618;GO:0005622;GO:0005623;GO:0005737;GO:0005773;GO:0005774;GO:0005794;GO:0005886;GO:0005911;GO:0006950;GO:0006970;GO:0006996;GO:0007030;GO:0007275;GO:0008150;GO:0009506;GO:0009507;GO:0009526;GO:0009536;GO:0009555;GO:0009628;GO:0009651;GO:0009941;GO:0009987;GO:0010256;GO:0012505;GO:0016020;GO:0016043;GO:0019899;GO:…	response to stress; response to osmotic stress; organelle organization; Golgi organization; multicellular organism development; biological_process; pollen development; response to abiotic stimulus; response to salt stress; cellular process; endomembrane system organization; cellular component organization; multicellular organismal process; developmental process; gametophyte development; anatomica…	protease binding; molecular_function; binding; protein binding; enzyme binding	plant-type vacuole; cellular_component; extracellular region; cell wall; intracellular; cytoplasm; vacuole; vacuolar membrane; Golgi apparatus; plasma membrane; cell-cell junction; plasmodesma; chloroplast; plastid envelope; plastid; chloroplast envelope; endomembrane system; membrane; cell junction; external encapsulating structure; organelle membrane; organelle envelope; envelope; organelle; me…					0.933177921927487	0.998829243269183	0.94230196422366
GRMZM2G084274_P01	GRMZM2G084274	Zm00001d010248	IDP602	4.97285	31	2.71062	23									0.933177921927487	0.998820969370025	0.44230196422366
GRMZM2G168190_P01	GRMZM2G168190	Zm00001d037308		0	8	1.16497	23									0.933177921927487	0.998812695470868	0.94230196422366
GRMZM2G171556_P02	GRMZM2G171556	Zm00001d002711		4.99055	28	2.49835	22	GO:0000166;GO:0000287;GO:0002237;GO:0003674;GO:0003824;GO:0003941;GO:0005488;GO:0005515;GO:0005524;GO:0005575;GO:0005622;GO:0005623;GO:0005737;GO:0006082;GO:0006090;GO:0006520;GO:0006563;GO:0006807;GO:0008144;GO:0008150;GO:0008152;GO:0008652;GO:0008721;GO:0009058;GO:0009069;GO:0009070;GO:0009605;GO:0009607;GO:0009617;GO:0009987;GO:0010033;GO:0016053;GO:0016829;GO:0016840;GO:0016841;GO:0016853;GO:…	response to molecule of bacterial origin; organic acid metabolic process; pyruvate metabolic process; cellular amino acid metabolic process; L-serine metabolic process; nitrogen compound metabolic process; biological_process; metabolic process; cellular amino acid biosynthetic process; biosynthetic process; serine family amino acid metabolic process; serine family amino acid biosynthetic process;…	nucleotide binding; magnesium ion binding; molecular_function; catalytic activity; L-serine ammonia-lyase activity; binding; protein binding; ATP binding; drug binding; D-serine ammonia-lyase activity; lyase activity; carbon-nitrogen lyase activity; ammonia-lyase activity; isomerase activity; racemase and epimerase activity; racemase and epimerase activity, acting on amino acids and derivatives; …	cellular_component; intracellular; cytoplasm; somatodendritic compartment; neuronal cell body; cell body					0.933177921927487	0.998798216147342	0.94230196422366
GRMZM2G093720_P01	GRMZM2G093720	Zm00001d003256		3.0381	23	2.27649	23									0.933177921927487	0.998796147672552	0.94230196422366
GRMZM2G469901_P01	GRMZM2G469901	Zm00001d011668		4.84211	31	2.47373	23									0.933177921927487	0.998794079197763	0.94230196422366
GRMZM2G016236_P01	GRMZM2G016236	Zm00001d007858	AY106674	0	11	1.0542	23	GO:0005575;GO:0005622;GO:0005623;GO:0005737;GO:0009507;GO:0009526;GO:0009532;GO:0009534;GO:0009535;GO:0009536;GO:0009570;GO:0009579;GO:0009941;GO:0010287;GO:0016020;GO:0031967;GO:0031975;GO:0031976;GO:0031984;GO:0034357;GO:0042651;GO:0043226;GO:0043227;GO:0043229;GO:0043231;GO:0044422;GO:0044424;GO:0044434;GO:0044435;GO:0044436;GO:0044444;GO:0044446;GO:0044464;GO:0055035			cellular_component; intracellular; cytoplasm; chloroplast; plastid envelope; plastid stroma; chloroplast thylakoid; chloroplast thylakoid membrane; plastid; chloroplast stroma; thylakoid; chloroplast envelope; plastoglobule; membrane; organelle envelope; envelope; plastid thylakoid; organelle subcompartment; photosynthetic membrane; thylakoid membrane; organelle; membrane-bounded organelle; intra…	PWY-7204	pyridoxal 5'-phosphate salvage II (plants)	PYRIDOXINE-4-DEHYDROGENASE-RXN	EC-1.1.1.65	0.933177921927487	0.998789942248184	0.94230196422366
GRMZM2G158342_P01	GRMZM2G158342	Zm00001d039698	asg48a	0	6	0.0347257	16									0.933177921927487	0.998785805298605	0.94230196422366
GRMZM2G061990_P01	GRMZM2G061990	Zm00001d044250		6.09289	32	2.20394	23	GO:0003674;GO:0003824;GO:0004088;GO:0005575;GO:0005622;GO:0005623;GO:0005737;GO:0005951;GO:0006950;GO:0007154;GO:0008150;GO:0009267;GO:0009507;GO:0009532;GO:0009536;GO:0009570;GO:0009605;GO:0009987;GO:0009991;GO:0016020;GO:0016036;GO:0016874;GO:0016879;GO:0016884;GO:0031667;GO:0031668;GO:0031669;GO:0032991;GO:0033554;GO:0042594;GO:0043226;GO:0043227;GO:0043229;GO:0043231;GO:0044422;GO:0044424;GO:…	response to stress; cell communication; biological_process; cellular response to starvation; response to external stimulus; cellular process; response to extracellular stimulus; cellular response to phosphate starvation; response to nutrient levels; cellular response to extracellular stimulus; cellular response to nutrient levels; cellular response to stress; response to starvation; response to s…	molecular_function; catalytic activity; carbamoyl-phosphate synthase (glutamine-hydrolyzing) activity; ligase activity; ligase activity, forming carbon-nitrogen bonds; carbon-nitrogen ligase activity, with glutamine as amido-N-donor	cellular_component; intracellular; cytoplasm; carbamoyl-phosphate synthase complex; chloroplast; plastid stroma; plastid; chloroplast stroma; membrane; protein-containing complex; organelle; membrane-bounded organelle; intracellular organelle; intracellular membrane-bounded organelle; catalytic complex	GLUTAMINDEG-PWY; PWY-5686; CITRULLINE-DEG-PWY; PWY-4984; PWY-5921; ARGSYN-PWY; ARGSYNBSUB-PWY; PWY-7060	L-glutamine degradation I; UMP biosynthesis I; L-citrulline degradation; urea cycle; glutaminyl-tRNA<sup>gln</sup> biosynthesis via transamidation; L-arginine biosynthesis I (via L-ornithine); L-arginine biosynthesis II (acetyl cycle); ornithine-citrulline shuttle	GLUTAMIN-RXN; CARBPSYN-RXN; RXN-14196; RXN-13202; GLUTAMIN-RXN; CARBPSYN-RXN; CARBPSYN-RXN; CARBPSYN-RXN	EC-3.5.1.38; EC-6.3.5.5; -; EC-6.3.4.16; EC-3.5.1.38; EC-6.3.5.5; EC-6.3.5.5; EC-6.3.5.5	0.933177921927487	0.998783736823816	0.94230196422366
GRMZM2G012216_P02	GRMZM2G012216	Zm00001d027880		0	8	1.36202	23									0.933177921927487	0.998781668349026	0.44230196422366
GRMZM2G135940_P01	GRMZM2G135940	Zm00001d013923		2.10761	21	2.3172	23									0.933177921927487	0.998779599874237	0.94230196422366
GRMZM2G462639_P01	GRMZM2G462639	Zm00001d015571	cl26792_1			3.13055	23									0.933177921927487	0.998777531399447	0.94230196422366
GRMZM2G180555_P01	GRMZM2G180555	Zm00001d047875	mkkk10	0	8	2.28685	23									0.933177921927487	0.998771325975079	0.94230196422366
GRMZM5G895282_P01	GRMZM5G895282	Zm00001d019108	rps1	2.0903	16	2.9051	23	GO:0003674;GO:0005488;GO:0005515;GO:0005575;GO:0005622;GO:0005623;GO:0005634;GO:0005730;GO:0005886;GO:0006139;GO:0006364;GO:0006396;GO:0006725;GO:0006807;GO:0007275;GO:0008134;GO:0008150;GO:0008152;GO:0009553;GO:0009987;GO:0010467;GO:0016020;GO:0016070;GO:0016072;GO:0022613;GO:0031974;GO:0031981;GO:0032501;GO:0032502;GO:0034470;GO:0034641;GO:0034660;GO:0042254;GO:0043170;GO:0043226;GO:0043227;GO:…	nucleobase-containing compound metabolic process; rRNA processing; RNA processing; cellular aromatic compound metabolic process; nitrogen compound metabolic process; multicellular organism development; biological_process; metabolic process; embryo sac development; cellular process; gene expression; RNA metabolic process; rRNA metabolic process; ribonucleoprotein complex biogenesis; multicellular …	molecular_function; binding; protein binding; transcription factor binding	cellular_component; intracellular; nucleus; nucleolus; plasma membrane; membrane; membrane-enclosed lumen; nuclear lumen; organelle; membrane-bounded organelle; non-membrane-bounded organelle; intracellular organelle; intracellular membrane-bounded organelle; intracellular non-membrane-bounded organelle; organelle lumen; intracellular organelle lumen; cell periphery					0.933177921927487	0.998765120550711	0.94230196422366
GRMZM5G843914_P02	GRMZM5G843914	Zm00001d034191				2.33718	23									0.933177921927487	0.998763052075921	0.94230196422366
GRMZM2G027351_P01	GRMZM2G027351	Zm00001d013105	cdpk18	0	0	0.0643808	16									0.933177921927487	0.998760983601132	0.94230196422366
GRMZM2G036765_P01	GRMZM2G036765	Zm00001d032859		8.01528	32	4.16212	23									0.933177921927487	0.998754778176764	0.94230196422366
GRMZM5G808624_P01	GRMZM5G808624	Zm00001d044985	cl35695_1	0	5	1.91265	23					PANTO-PWY	phosphopantothenate biosynthesis I	PANTOTHENATE-KIN-RXN	EC-2.7.1.33	0.933177921927487	0.998752709701974	0.94230196422366
GRMZM2G172230_P01	GRMZM2G172230	Zm00001d016664	GRMZM2G172230	0	7	1.69632	23	GO:0003674;GO:0003824;GO:0005488;GO:0005515;GO:0005575;GO:0005622;GO:0005623;GO:0005737;GO:0006950;GO:0008150;GO:0009266;GO:0009408;GO:0009507;GO:0009526;GO:0009532;GO:0009536;GO:0009570;GO:0009628;GO:0009941;GO:0009987;GO:0016043;GO:0016462;GO:0016787;GO:0016817;GO:0016818;GO:0016887;GO:0017111;GO:0022607;GO:0031967;GO:0031975;GO:0033554;GO:0034214;GO:0034605;GO:0042802;GO:0042803;GO:0043226;GO:…	response to stress; biological_process; response to temperature stimulus; response to heat; response to abiotic stimulus; cellular process; cellular component organization; cellular component assembly; cellular response to stress; protein hexamerization; cellular response to heat; protein-containing complex subunit organization; cellular component biogenesis; regulation of response to osmotic str…	molecular_function; catalytic activity; binding; protein binding; pyrophosphatase activity; hydrolase activity; hydrolase activity, acting on acid anhydrides; hydrolase activity, acting on acid anhydrides, in phosphorus-containing anhydrides; ATPase activity; nucleoside-triphosphatase activity; identical protein binding; protein homodimerization activity; protein dimerization activity	cellular_component; intracellular; cytoplasm; chloroplast; plastid envelope; plastid stroma; plastid; chloroplast stroma; chloroplast envelope; organelle envelope; envelope; organelle; membrane-bounded organelle; intracellular organelle; intracellular membrane-bounded organelle					0.933177921927487	0.998740298853238	0.94230196422366
GRMZM2G044629_P01	GRMZM2G044629	Zm00001d002338		4.82149	27	3.27651	23	GO:0000003;GO:0003006;GO:0003674;GO:0003824;GO:0003977;GO:0003983;GO:0005575;GO:0005622;GO:0005623;GO:0005737;GO:0005829;GO:0005886;GO:0006011;GO:0006040;GO:0006047;GO:0006139;GO:0006725;GO:0006793;GO:0006807;GO:0007275;GO:0008150;GO:0008152;GO:0009225;GO:0009553;GO:0009555;GO:0009790;GO:0009791;GO:0009793;GO:0009987;GO:0010154;GO:0016020;GO:0016740;GO:0016772;GO:0016779;GO:0019276;GO:0022414;GO:…	reproduction; developmental process involved in reproduction; UDP-glucose metabolic process; amino sugar metabolic process; UDP-N-acetylglucosamine metabolic process; nucleobase-containing compound metabolic process; cellular aromatic compound metabolic process; phosphorus metabolic process; nitrogen compound metabolic process; multicellular organism development; biological_process; metabolic pro…	molecular_function; catalytic activity; UDP-N-acetylglucosamine diphosphorylase activity; UTP:glucose-1-phosphate uridylyltransferase activity; transferase activity; transferase activity, transferring phosphorus-containing groups; nucleotidyltransferase activity; UTP-monosaccharide-1-phosphate uridylyltransferase activity; UDP-N-acetylgalactosamine diphosphorylase activity; uridylyltransferase ac…	cellular_component; intracellular; cytoplasm; cytosol; plasma membrane; membrane; cell periphery					0.933177921927487	0.998734093428869	0.94230196422366
GRMZM2G064302_P01	GRMZM2G064302	Zm00001d045431	eno1	10.2029	32	5.90425	23	GO:0001101;GO:0003674;GO:0003676;GO:0003677;GO:0003824;GO:0004634;GO:0005488;GO:0005507;GO:0005575;GO:0005576;GO:0005622;GO:0005623;GO:0005634;GO:0005737;GO:0005739;GO:0005740;GO:0005829;GO:0005886;GO:0005911;GO:0006950;GO:0006970;GO:0008150;GO:0009266;GO:0009314;GO:0009409;GO:0009416;GO:0009506;GO:0009507;GO:0009536;GO:0009628;GO:0009651;GO:0009719;GO:0009725;GO:0009737;GO:0010033;GO:0010035;GO:…	response to acid chemical; response to stress; response to osmotic stress; biological_process; response to temperature stimulus; response to radiation; response to cold; response to light stimulus; response to abiotic stimulus; response to salt stress; response to endogenous stimulus; response to hormone; response to abscisic acid; response to organic substance; response to inorganic substance; r…	molecular_function; nucleic acid binding; DNA binding; catalytic activity; phosphopyruvate hydratase activity; binding; copper ion binding; lyase activity; carbon-oxygen lyase activity; hydro-lyase activity; ion binding; cation binding; metal ion binding; transition metal ion binding; organic cyclic compound binding; heterocyclic compound binding	cellular_component; extracellular region; intracellular; nucleus; cytoplasm; mitochondrion; mitochondrial envelope; cytosol; plasma membrane; cell-cell junction; plasmodesma; chloroplast; plastid; membrane; cell junction; organelle envelope; envelope; organelle; membrane-bounded organelle; intracellular organelle; intracellular membrane-bounded organelle; apoplast; symplast; cell periphery	GLUCONEO-PWY; PWY-1042; PWY-5723; PWY-5484; GLYCOLYSIS	gluconeogenesis I; glycolysis IV (plant cytosol); Rubisco shunt; glycolysis II (from fructose 6-phosphate); glycolysis I (from glucose 6-phosphate)	2PGADEHYDRAT-RXN; 2PGADEHYDRAT-RXN; 2PGADEHYDRAT-RXN; 2PGADEHYDRAT-RXN; 2PGADEHYDRAT-RXN	EC-4.2.1.11; EC-4.2.1.11; EC-4.2.1.11; EC-4.2.1.11; EC-4.2.1.11	0.933177921927487	0.99873202495408	0.94230196422366
GRMZM2G064001_P02	GRMZM2G064001	Zm00001d037512	TIDP2649	0	1	2.43045	23									0.933177921927487	0.998721682580133	0.94230196422366
GRMZM2G022659_P01	GRMZM2G022659	Zm00001d009178				0.0165364	15									0.933177921927487	0.998717545630554	0.94230196422366
GRMZM2G077233_P01	GRMZM2G077233	Zm00001d008189		2.84979	21	2.92186	23									0.933177921927487	0.998713408680975	0.94230196422366
GRMZM2G038691_P01	GRMZM2G038691	Zm00001d037051	umc1857	0	2	2.34219	23									0.933177921927487	0.998711340206186	0.94230196422366
GRMZM2G140817_P01	GRMZM2G140817	Zm00001d038555		4.40091	28	3.16528	23	GO:0003674;GO:0003824;GO:0004497;GO:0005488;GO:0005515;GO:0005575;GO:0005622;GO:0005623;GO:0005737;GO:0005739;GO:0005783;GO:0005886;GO:0006576;GO:0006595;GO:0006725;GO:0006807;GO:0008150;GO:0008152;GO:0008216;GO:0009058;GO:0009308;GO:0009698;GO:0009699;GO:0009804;GO:0009805;GO:0009808;GO:0009809;GO:0009812;GO:0009813;GO:0009987;GO:0012505;GO:0016020;GO:0016491;GO:0016705;GO:0016709;GO:0018130;GO:…	cellular biogenic amine metabolic process; polyamine metabolic process; cellular aromatic compound metabolic process; nitrogen compound metabolic process; biological_process; metabolic process; spermidine metabolic process; biosynthetic process; amine metabolic process; phenylpropanoid metabolic process; phenylpropanoid biosynthetic process; coumarin metabolic process; coumarin biosynthetic proce…	molecular_function; catalytic activity; monooxygenase activity; binding; protein binding; oxidoreductase activity; oxidoreductase activity, acting on paired donors, with incorporation or reduction of molecular oxygen; oxidoreductase activity, acting on paired donors, with incorporation or reduction of molecular oxygen, NAD(P)H as one donor, and incorporation of one atom of oxygen; identical prote…	cellular_component; intracellular; cytoplasm; mitochondrion; endoplasmic reticulum; plasma membrane; endomembrane system; membrane; organelle; membrane-bounded organelle; intracellular organelle; intracellular membrane-bounded organelle; cell periphery	PWY-1121; PWY-6040; PWY-6040; PWY-6039; PWY-6039; PWY-7186; PWY-361; PWY-361	suberin monomers biosynthesis; chlorogenic acid biosynthesis II; chlorogenic acid biosynthesis II; chlorogenic acid biosynthesis I; chlorogenic acid biosynthesis I; superpathway of scopolin and esculin biosynthesis; phenylpropanoid biosynthesis; phenylpropanoid biosynthesis	RXN-1103; 1.14.13.36-RXN; RXN-2581; 1.14.13.36-RXN; RXN-2581; RXN-1103; 1.14.13.36-RXN; RXN-2581	EC-1.14.14.96; EC-1.14.14.96; EC-1.14.14.96; EC-1.14.14.96; EC-1.14.14.96; EC-1.14.14.96; EC-1.14.14.96; EC-1.14.14.96	0.933177921927487	0.998709271731396	0.44230196422366
GRMZM2G082836_P01	GRMZM2G082836	Zm00001d029408				1.91554	23									0.933177921927487	0.998707203256607	0.94230196422366
GRMZM5G825524_P01	GRMZM5G825524	Zm00001d034492	vps35	5.5669	32	3.10317	23	GO:0005575;GO:0005622;GO:0005623;GO:0005737;GO:0005768;GO:0005770;GO:0005771;GO:0010008;GO:0012505;GO:0016020;GO:0030904;GO:0031090;GO:0031410;GO:0031982;GO:0032991;GO:0043226;GO:0043227;GO:0043229;GO:0043231;GO:0044422;GO:0044424;GO:0044425;GO:0044433;GO:0044440;GO:0044444;GO:0044446;GO:0044464;GO:0097708;GO:0098588;GO:0098796;GO:0098805			cellular_component; intracellular; cytoplasm; endosome; late endosome; multivesicular body; endosome membrane; endomembrane system; membrane; retromer complex; organelle membrane; cytoplasmic vesicle; vesicle; protein-containing complex; organelle; membrane-bounded organelle; intracellular organelle; intracellular membrane-bounded organelle; intracellular vesicle; bounding membrane of organelle; …					0.933177921927487	0.99869686088266	0.94230196422366
GRMZM2G144020_P01	GRMZM2G144020	Zm00001d012955	IDP122			1.75567	23									0.933177921927487	0.998686518508712	0.94230196422366
GRMZM2G447433_P02	GRMZM2G447433	Zm00001d032379	pco117551	0	4	3.50381	23					PWY-7039; TRIGLSYN-PWY	phosphatidate metabolism, as a signaling molecule; diacylglycerol and triacylglycerol biosynthesis	RXN-11277; PHOSPHATIDATE-PHOSPHATASE-RXN	EC-3.1.3.81; EC-3.1.3.4	0.933177921927487	0.998682381559134	0.94230196422366
GRMZM2G046558_P02	GRMZM2G046558	Zm00001d011891		6.77402	32	4.20186	23	GO:0003674;GO:0003824;GO:0005575;GO:0005576;GO:0008150;GO:0010035;GO:0010038;GO:0016787;GO:0016788;GO:0016790;GO:0018738;GO:0042221;GO:0046686;GO:0048046;GO:0050896	biological_process; response to inorganic substance; response to metal ion; response to chemical; response to cadmium ion; response to stimulus	molecular_function; catalytic activity; hydrolase activity; hydrolase activity, acting on ester bonds; thiolester hydrolase activity; S-formylglutathione hydrolase activity	cellular_component; extracellular region; apoplast	PWY-1801	formaldehyde oxidation II (glutathione-dependent)	S-FORMYLGLUTATHIONE-HYDROLASE-RXN	EC-3.1.2.12	0.933177921927487	0.998674107659976	0.94230196422366
GRMZM2G060817_P02	GRMZM2G060817	Zm00001d038807		4.04382	28	2.69029	23	GO:0005575;GO:0005622;GO:0005623;GO:0005634;GO:0005730;GO:0006139;GO:0006364;GO:0006396;GO:0006725;GO:0006807;GO:0007275;GO:0008150;GO:0008152;GO:0009553;GO:0009743;GO:0009744;GO:0009987;GO:0010033;GO:0010119;GO:0010467;GO:0016070;GO:0016072;GO:0022613;GO:0031974;GO:0031981;GO:0032501;GO:0032502;GO:0034285;GO:0034470;GO:0034641;GO:0034660;GO:0042221;GO:0042254;GO:0043170;GO:0043226;GO:0043227;GO:…	nucleobase-containing compound metabolic process; rRNA processing; RNA processing; cellular aromatic compound metabolic process; nitrogen compound metabolic process; multicellular organism development; biological_process; metabolic process; embryo sac development; response to carbohydrate; response to sucrose; cellular process; response to organic substance; regulation of stomatal movement; gene …		cellular_component; intracellular; nucleus; nucleolus; membrane-enclosed lumen; nuclear lumen; organelle; membrane-bounded organelle; non-membrane-bounded organelle; intracellular organelle; intracellular membrane-bounded organelle; intracellular non-membrane-bounded organelle; organelle lumen; intracellular organelle lumen					0.933177921927487	0.998672039185186	0.94230196422366
GRMZM2G166713_P01	GRMZM2G166713	Zm00001d051753		0	12	1.45246	23	GO:0005575;GO:0005622;GO:0005623;GO:0005737;GO:0005829;GO:0008150;GO:0010035;GO:0010038;GO:0042221;GO:0044424;GO:0044444;GO:0044464;GO:0046686;GO:0050896	biological_process; response to inorganic substance; response to metal ion; response to chemical; response to cadmium ion; response to stimulus		cellular_component; intracellular; cytoplasm; cytosol					0.933177921927487	0.998665833760818	0.94230196422366
GRMZM2G057491_P01	GRMZM2G057491	Zm00001d048372		3.95345	30	2.13058	23	GO:0002376;GO:0003674;GO:0003676;GO:0003723;GO:0003824;GO:0004812;GO:0004827;GO:0005488;GO:0005515;GO:0005575;GO:0005622;GO:0005623;GO:0005737;GO:0005829;GO:0006082;GO:0006139;GO:0006399;GO:0006412;GO:0006417;GO:0006418;GO:0006433;GO:0006518;GO:0006520;GO:0006725;GO:0006807;GO:0006810;GO:0006811;GO:0006820;GO:0006869;GO:0006950;GO:0006952;GO:0006955;GO:0008150;GO:0008152;GO:0008270;GO:0009058;GO:…	immune system process; organic acid metabolic process; nucleobase-containing compound metabolic process; tRNA metabolic process; translation; regulation of translation; tRNA aminoacylation for protein translation; prolyl-tRNA aminoacylation; peptide metabolic process; cellular amino acid metabolic process; cellular aromatic compound metabolic process; nitrogen compound metabolic process; transpor…	molecular_function; nucleic acid binding; RNA binding; catalytic activity; aminoacyl-tRNA ligase activity; proline-tRNA ligase activity; binding; protein binding; zinc ion binding; ligase activity; ligase activity, forming carbon-oxygen bonds; enzyme binding; RNA stem-loop binding; identical protein binding; protein homodimerization activity; ion binding; cation binding; metal ion binding; transi…	cellular_component; intracellular; cytoplasm; cytosol; aminoacyl-tRNA synthetase multienzyme complex; protein-containing complex; GAIT complex; ribonucleoprotein complex					0.933177921927487	0.99865755986166	0.94230196422366
GRMZM2G063851_P01	GRMZM2G063851	Zm00001d015856	cts1	6.74042	32	4.0391	23	GO:0000166;GO:0003674;GO:0003824;GO:0004108;GO:0005488;GO:0005524;GO:0005575;GO:0005618;GO:0005622;GO:0005623;GO:0005737;GO:0005739;GO:0008144;GO:0008150;GO:0008270;GO:0009507;GO:0009536;GO:0010035;GO:0010038;GO:0016740;GO:0016746;GO:0017076;GO:0030312;GO:0030554;GO:0032553;GO:0032555;GO:0032559;GO:0035639;GO:0036094;GO:0036440;GO:0042221;GO:0043167;GO:0043168;GO:0043169;GO:0043226;GO:0043227;GO:…	biological_process; response to inorganic substance; response to metal ion; response to chemical; response to cadmium ion; response to stimulus	nucleotide binding; molecular_function; catalytic activity; citrate (Si)-synthase activity; binding; ATP binding; drug binding; zinc ion binding; transferase activity; transferase activity, transferring acyl groups; purine nucleotide binding; adenyl nucleotide binding; ribonucleotide binding; purine ribonucleotide binding; adenyl ribonucleotide binding; purine ribonucleoside triphosphate binding;…	cellular_component; cell wall; intracellular; cytoplasm; mitochondrion; chloroplast; plastid; external encapsulating structure; organelle; membrane-bounded organelle; intracellular organelle; intracellular membrane-bounded organelle; cell periphery	PWY-5690; GLYOXYLATE-BYPASS; PWY-6549	TCA cycle II (plants and fungi); glyoxylate cycle; L-glutamine biosynthesis III	CITSYN-RXN; CITSYN-RXN; CITSYN-RXN	EC-2.3.3.16; EC-2.3.3.16; EC-2.3.3.16	0.933177921927487	0.998653422912082	0.94230196422366
GRMZM2G109425_P01	GRMZM2G109425	Zm00001d007192		8.11666	32	4.75978	23	GO:0005575;GO:0005622;GO:0005623;GO:0005737;GO:0005829;GO:0005832;GO:0008150;GO:0010035;GO:0010038;GO:0010043;GO:0016020;GO:0032991;GO:0042221;GO:0044424;GO:0044444;GO:0044445;GO:0044464;GO:0046686;GO:0050896;GO:0101031	biological_process; response to inorganic substance; response to metal ion; response to zinc ion; response to chemical; response to cadmium ion; response to stimulus		cellular_component; intracellular; cytoplasm; cytosol; chaperonin-containing T-complex; membrane; protein-containing complex; chaperone complex					0.933177921927487	0.998647217487713	0.94230196422366
GRMZM2G452529_P01	GRMZM2G452529	Zm00001d043401	cl9125_1	4.04022	30	1.77418	23					PWY-5667; PWY0-1319	CDP-diacylglycerol biosynthesis I; CDP-diacylglycerol biosynthesis II	CDPDIGLYSYN-RXN; CDPDIGLYSYN-RXN	EC-2.7.7.41; EC-2.7.7.41	0.933177921927487	0.998645149012924	0.94230196422366
GRMZM2G417658_P01	GRMZM2G417658	Zm00001d053674		3.74438	30	2.74662	23									0.933177921927487	0.998643080538134	0.94230196422366
GRMZM2G114861_P01	GRMZM2G114861	Zm00001d002186	dv1	0	14	2.7124	23	GO:0000003;GO:0000212;GO:0000226;GO:0000280;GO:0003674;GO:0003774;GO:0003777;GO:0003824;GO:0005488;GO:0005515;GO:0005575;GO:0005622;GO:0005623;GO:0005634;GO:0005737;GO:0005819;GO:0005856;GO:0005874;GO:0005876;GO:0006996;GO:0007010;GO:0007017;GO:0007049;GO:0007051;GO:0007053;GO:0007140;GO:0007276;GO:0008017;GO:0008092;GO:0008150;GO:0008569;GO:0009524;GO:0009971;GO:0009987;GO:0015630;GO:0015631;GO:…	reproduction; meiotic spindle organization; microtubule cytoskeleton organization; nuclear division; organelle organization; cytoskeleton organization; microtubule-based process; cell cycle; spindle organization; spindle assembly involved in male meiosis; male meiotic nuclear division; gamete generation; biological_process; anastral spindle assembly involved in male meiosis; cellular process; cel…	molecular_function; motor activity; microtubule motor activity; catalytic activity; binding; protein binding; microtubule binding; cytoskeletal protein binding; ATP-dependent microtubule motor activity, minus-end-directed; tubulin binding; pyrophosphatase activity; hydrolase activity; hydrolase activity, acting on acid anhydrides; hydrolase activity, acting on acid anhydrides, in phosphorus-conta…	cellular_component; intracellular; nucleus; cytoplasm; spindle; cytoskeleton; microtubule; spindle microtubule; phragmoplast; microtubule cytoskeleton; organelle; membrane-bounded organelle; non-membrane-bounded organelle; intracellular organelle; intracellular membrane-bounded organelle; intracellular non-membrane-bounded organelle; supramolecular complex; supramolecular polymer; supramolecular …					0.933177921927487	0.998638943588556	0.94230196422366
GRMZM2G078641_P01	GRMZM2G078641	Zm00001d025617	grf2	8.22368	32	5.76664	23									0.933177921927487	0.998636875113766	0.94230196422366
GRMZM2G021110_P01	GRMZM2G021110	Zm00001d016311	pco081178a	4.67538	32	3.4161	23	GO:0005575;GO:0005622;GO:0005623;GO:0005634;GO:0005654;GO:0031974;GO:0031981;GO:0043226;GO:0043227;GO:0043229;GO:0043231;GO:0043233;GO:0044422;GO:0044424;GO:0044428;GO:0044446;GO:0044464;GO:0070013			cellular_component; intracellular; nucleus; nucleoplasm; membrane-enclosed lumen; nuclear lumen; organelle; membrane-bounded organelle; intracellular organelle; intracellular membrane-bounded organelle; organelle lumen; intracellular organelle lumen					0.933177921927487	0.998634806638977	0.94230196422366
GRMZM2G119104_P01	GRMZM2G119104	Zm00001d028098	si618060g08	1.93981	18	2.04262	23									0.933177921927487	0.998624464265029	0.94230196422366
GRMZM2G047564_P03	GRMZM2G047564	Zm00001d046456	pco095310	5.44376	32	2.55342	23	GO:0005575;GO:0005622;GO:0005623;GO:0005737;GO:0005829;GO:0016020;GO:0044424;GO:0044444;GO:0044464			cellular_component; intracellular; cytoplasm; cytosol; membrane	VALDEG-PWY	L-valine degradation I	3-HYDROXYISOBUTYRYL-COA-HYDROLASE-RXN	EC-3.1.2.4	0.933177921927487	0.99862239579024	0.94230196422366
GRMZM5G848696_P01	GRMZM5G848696	Zm00001d044267		0	3	1.96847	23	GO:0003674;GO:0003824;GO:0005575;GO:0005622;GO:0005623;GO:0005737;GO:0008150;GO:0008152;GO:0009507;GO:0009532;GO:0009536;GO:0009570;GO:0016491;GO:0016614;GO:0016616;GO:0030267;GO:0043226;GO:0043227;GO:0043229;GO:0043231;GO:0044422;GO:0044424;GO:0044434;GO:0044435;GO:0044444;GO:0044446;GO:0044464;GO:0055114	biological_process; metabolic process; oxidation-reduction process	molecular_function; catalytic activity; oxidoreductase activity; oxidoreductase activity, acting on CH-OH group of donors; oxidoreductase activity, acting on the CH-OH group of donors, NAD or NADP as acceptor; glyoxylate reductase (NADP) activity	cellular_component; intracellular; cytoplasm; chloroplast; plastid stroma; plastid; chloroplast stroma; organelle; membrane-bounded organelle; intracellular organelle; intracellular membrane-bounded organelle					0.933177921927487	0.998620327315451	0.94230196422366
GRMZM2G527891_P01	GRMZM2G527891	Zm00001d005687	trps5	0	2	2.2229	23					TRESYN-PWY; TRESYN-PWY	trehalose biosynthesis I; trehalose biosynthesis I	TREHALOSEPHOSPHA-RXN; TREHALOSE6PSYN-RXN	EC-3.1.3.12; EC-2.4.1.15	0.933177921927487	0.998616190365872	0.94230196422366
GRMZM2G033493_P01	GRMZM2G033493	Zm00001d021764	umc1251	3.34244	24	2.45624	23									0.933177921927487	0.998609984941504	0.94230196422366
GRMZM2G150796_P01	GRMZM2G150796	Zm00001d020799	iso3	2.81427	30	2.09403	23	GO:0000272;GO:0003674;GO:0003824;GO:0004133;GO:0004553;GO:0005575;GO:0005622;GO:0005623;GO:0005737;GO:0005975;GO:0005976;GO:0005977;GO:0005982;GO:0005983;GO:0006073;GO:0006091;GO:0006112;GO:0006996;GO:0008150;GO:0008152;GO:0009056;GO:0009057;GO:0009251;GO:0009501;GO:0009507;GO:0009532;GO:0009536;GO:0009569;GO:0009570;GO:0009657;GO:0009660;GO:0009987;GO:0015980;GO:0016043;GO:0016052;GO:0016787;GO:…	polysaccharide catabolic process; carbohydrate metabolic process; polysaccharide metabolic process; glycogen metabolic process; starch metabolic process; starch catabolic process; cellular glucan metabolic process; generation of precursor metabolites and energy; energy reserve metabolic process; organelle organization; biological_process; metabolic process; catabolic process; macromolecule catabo…	molecular_function; catalytic activity; glycogen debranching enzyme activity; hydrolase activity, hydrolyzing O-glycosyl compounds; hydrolase activity; hydrolase activity, acting on glycosyl bonds; isoamylase activity	cellular_component; intracellular; cytoplasm; amyloplast; chloroplast; plastid stroma; plastid; chloroplast starch grain; chloroplast stroma; starch grain; organelle; membrane-bounded organelle; intracellular organelle; intracellular membrane-bounded organelle					0.933177921927487	0.998605847991925	0.94230196422366
GRMZM2G096824_P02	GRMZM2G096824	Zm00001d021363				3.0918	23									0.933177921927487	0.998601711042346	0.94230196422366
GRMZM2G155974_P01	GRMZM2G155974	Zm00001d041710	gshs2	4.98441	31	2.358	23	GO:0001101;GO:0003674;GO:0003824;GO:0004363;GO:0005575;GO:0005622;GO:0005623;GO:0005737;GO:0005829;GO:0006518;GO:0006575;GO:0006749;GO:0006750;GO:0006790;GO:0006807;GO:0008150;GO:0008152;GO:0009058;GO:0009507;GO:0009536;GO:0009719;GO:0009725;GO:0009753;GO:0009987;GO:0010033;GO:0016874;GO:0016879;GO:0016881;GO:0019184;GO:0034641;GO:0042221;GO:0042398;GO:0043043;GO:0043226;GO:0043227;GO:0043229;GO:…	response to acid chemical; peptide metabolic process; cellular modified amino acid metabolic process; glutathione metabolic process; glutathione biosynthetic process; sulfur compound metabolic process; nitrogen compound metabolic process; biological_process; metabolic process; biosynthetic process; response to endogenous stimulus; response to hormone; response to jasmonic acid; cellular process; …	molecular_function; catalytic activity; glutathione synthase activity; ligase activity; ligase activity, forming carbon-nitrogen bonds; acid-amino acid ligase activity	cellular_component; intracellular; cytoplasm; cytosol; chloroplast; plastid; organelle; membrane-bounded organelle; intracellular organelle; intracellular membrane-bounded organelle	GLUTATHIONESYN-PWY	glutathione biosynthesis	GLUTATHIONE-SYN-RXN	EC-6.3.2.3	0.933177921927487	0.998597574092767	0.94230196422366
GRMZM5G826194_P02	GRMZM5G826194	Zm00001d037240	dhar4	3.83006	23	1.63091	23	GO:0003674;GO:0003824;GO:0005488;GO:0005575;GO:0005622;GO:0005623;GO:0005737;GO:0005829;GO:0005886;GO:0006464;GO:0006807;GO:0008150;GO:0008152;GO:0009507;GO:0009526;GO:0009532;GO:0009536;GO:0009570;GO:0009636;GO:0009719;GO:0009725;GO:0009735;GO:0009941;GO:0009966;GO:0009967;GO:0009987;GO:0010033;GO:0010646;GO:0010647;GO:0010731;GO:0015036;GO:0015037;GO:0015038;GO:0016020;GO:0016209;GO:0016491;GO:…	cellular protein modification process; nitrogen compound metabolic process; biological_process; metabolic process; response to toxic substance; response to endogenous stimulus; response to hormone; response to cytokinin; regulation of signal transduction; positive regulation of signal transduction; cellular process; response to organic substance; regulation of cell communication; positive regulat…	molecular_function; catalytic activity; binding; disulfide oxidoreductase activity; peptide disulfide oxidoreductase activity; glutathione disulfide oxidoreductase activity; antioxidant activity; oxidoreductase activity; oxidoreductase activity, acting on a sulfur group of donors; oxidoreductase activity, acting on a sulfur group of donors, quinone or similar compound as acceptor; amide binding; …	cellular_component; intracellular; cytoplasm; cytosol; plasma membrane; chloroplast; plastid envelope; plastid stroma; plastid; chloroplast stroma; chloroplast envelope; membrane; organelle envelope; envelope; organelle; membrane-bounded organelle; intracellular organelle; intracellular membrane-bounded organelle; cell periphery					0.933177921927487	0.998581026294452	0.94230196422366
GRMZM5G863229_P01	GRMZM5G863229	Zm00001d049725				1.31555	23	GO:0003674;GO:0005215;GO:0005338;GO:0005457;GO:0005458;GO:0005575;GO:0005622;GO:0005623;GO:0005737;GO:0005794;GO:0006810;GO:0008150;GO:0012505;GO:0015780;GO:0015783;GO:0015931;GO:0015932;GO:0022857;GO:0036080;GO:0043226;GO:0043227;GO:0043229;GO:0043231;GO:0044424;GO:0044444;GO:0044464;GO:0051179;GO:0051234;GO:0055085;GO:0071702;GO:0071705;GO:0090480;GO:1901264;GO:1901505;GO:1990570	transport; biological_process; nucleotide-sugar transmembrane transport; GDP-fucose transmembrane transport; nucleobase-containing compound transport; localization; establishment of localization; transmembrane transport; organic substance transport; nitrogen compound transport; purine nucleotide-sugar transmembrane transport; carbohydrate derivative transport; GDP-mannose transmembrane transport	molecular_function; transporter activity; nucleotide-sugar transmembrane transporter activity; GDP-fucose transmembrane transporter activity; GDP-mannose transmembrane transporter activity; nucleobase-containing compound transmembrane transporter activity; transmembrane transporter activity; purine nucleotide-sugar transmembrane transporter activity; carbohydrate derivative transmembrane transpor…	cellular_component; intracellular; cytoplasm; Golgi apparatus; endomembrane system; organelle; membrane-bounded organelle; intracellular organelle; intracellular membrane-bounded organelle					0.933177921927487	0.998578957819662	0.94230196422366
GRMZM2G118770_P01	GRMZM2G118770	Zm00001d012764	me4	0	13	0.116856	22					GLUCONEO-PWY; PWY-7117; PWY-7117; PWY-241; PWY-241	gluconeogenesis I; C4 photosynthetic carbon assimilation cycle, PEPCK type; C4 photosynthetic carbon assimilation cycle, PEPCK type; C4 photosynthetic carbon assimilation cycle, NADP-ME type; C4 photosynthetic carbon assimilation cycle, NADP-ME type	MALIC-NADP-RXN; MALIC-NADP-RXN; MALATE-DEHYDROGENASE-NADP+-RXN; MALATE-DEHYDROGENASE-NADP+-RXN; MALIC-NADP-RXN	EC-1.1.1.40; EC-1.1.1.40; EC-1.1.1.82; EC-1.1.1.82; EC-1.1.1.40	0.933177921927487	0.998568615445715	0.94230196422366
GRMZM2G057441_P01	GRMZM2G057441	Zm00001d023222		6.39139	32	3.36691	23	GO:0003674;GO:0003824;GO:0004842;GO:0005575;GO:0005622;GO:0005623;GO:0005737;GO:0005829;GO:0005886;GO:0005911;GO:0006464;GO:0006807;GO:0008150;GO:0008152;GO:0009506;GO:0009605;GO:0009607;GO:0009987;GO:0010035;GO:0010038;GO:0016020;GO:0016567;GO:0016740;GO:0019538;GO:0019787;GO:0030054;GO:0032446;GO:0036211;GO:0042221;GO:0043170;GO:0043207;GO:0043412;GO:0044237;GO:0044238;GO:0044260;GO:0044267;GO:…	cellular protein modification process; nitrogen compound metabolic process; biological_process; metabolic process; response to external stimulus; response to biotic stimulus; cellular process; response to inorganic substance; response to metal ion; protein ubiquitination; protein metabolic process; protein modification by small protein conjugation; protein modification process; response to chemic…	molecular_function; catalytic activity; ubiquitin-protein transferase activity; transferase activity; ubiquitin-like protein transferase activity; catalytic activity, acting on a protein	cellular_component; intracellular; cytoplasm; cytosol; plasma membrane; cell-cell junction; plasmodesma; membrane; cell junction; symplast; cell periphery					0.933177921927487	0.998566546970926	0.94230196422366
GRMZM2G051276_P01	GRMZM2G051276	Zm00001d053801	PCO088312	4.07459	31	2.0745	23	GO:0003674;GO:0003824;GO:0005575;GO:0005622;GO:0005623;GO:0005737;GO:0005829;GO:0006793;GO:0006796;GO:0008150;GO:0008152;GO:0008934;GO:0009507;GO:0009532;GO:0009536;GO:0009570;GO:0009987;GO:0016311;GO:0016787;GO:0016788;GO:0016791;GO:0042578;GO:0043226;GO:0043227;GO:0043229;GO:0043231;GO:0044237;GO:0044422;GO:0044424;GO:0044434;GO:0044435;GO:0044444;GO:0044446;GO:0044464;GO:0052745;GO:0052834	phosphorus metabolic process; phosphate-containing compound metabolic process; biological_process; metabolic process; cellular process; dephosphorylation; cellular metabolic process	molecular_function; catalytic activity; inositol monophosphate 1-phosphatase activity; hydrolase activity; hydrolase activity, acting on ester bonds; phosphatase activity; phosphoric ester hydrolase activity; inositol phosphate phosphatase activity; inositol monophosphate phosphatase activity	cellular_component; intracellular; cytoplasm; cytosol; chloroplast; plastid stroma; plastid; chloroplast stroma; organelle; membrane-bounded organelle; intracellular organelle; intracellular membrane-bounded organelle					0.933177921927487	0.998539656798663	0.94230196422366
GRMZM2G177947_P01	GRMZM2G177947	Zm00001d033405	TIDP3692	4.59287	30	3.1204	23					PWY-1042; PWY-5723; PWY-5484; GLYCOLYSIS	glycolysis IV (plant cytosol); Rubisco shunt; glycolysis II (from fructose 6-phosphate); glycolysis I (from glucose 6-phosphate)	PEPDEPHOS-RXN; PEPDEPHOS-RXN; PEPDEPHOS-RXN; PEPDEPHOS-RXN	EC-2.7.1.40; EC-2.7.1.40; EC-2.7.1.40; EC-2.7.1.40	0.933177921927487	0.998537588323874	0.94230196422366
GRMZM2G469469_P01	GRMZM2G469469	Zm00001d007837		0	2	1.58681	23									0.933177921927487	0.998535519849084	0.94230196422366
GRMZM2G000645_P01	GRMZM2G000645	Zm00001d045379		4.5592	30	2.75271	23	GO:0005575;GO:0005622;GO:0005623;GO:0005737;GO:0005829;GO:0044424;GO:0044444;GO:0044464			cellular_component; intracellular; cytoplasm; cytosol					0.933177921927487	0.998531382899505	0.94230196422366
GRMZM2G168858_P01	GRMZM2G168858	Zm00001d021385		3.58636	28	2.13216	23	GO:0003674;GO:0003824;GO:0003958;GO:0005575;GO:0005622;GO:0005623;GO:0005737;GO:0005783;GO:0006725;GO:0008150;GO:0008152;GO:0009698;GO:0009987;GO:0012505;GO:0016491;GO:0016651;GO:0016653;GO:0019748;GO:0043226;GO:0043227;GO:0043229;GO:0043231;GO:0044237;GO:0044424;GO:0044444;GO:0044464;GO:0055114;GO:0071704;GO:1901360	cellular aromatic compound metabolic process; biological_process; metabolic process; phenylpropanoid metabolic process; cellular process; secondary metabolic process; cellular metabolic process; oxidation-reduction process; organic substance metabolic process; organic cyclic compound metabolic process	molecular_function; catalytic activity; NADPH-hemoprotein reductase activity; oxidoreductase activity; oxidoreductase activity, acting on NAD(P)H; oxidoreductase activity, acting on NAD(P)H, heme protein as acceptor	cellular_component; intracellular; cytoplasm; endoplasmic reticulum; endomembrane system; organelle; membrane-bounded organelle; intracellular organelle; intracellular membrane-bounded organelle					0.933177921927487	0.998527245949926	0.94230196422366
GRMZM2G159720_P01	GRMZM2G159720	Zm00001d025238	gpm714b	4.18122	29	2.61408	23									0.933177921927487	0.998525177475137	0.94230196422366
GRMZM2G118286_P01	GRMZM2G118286	Zm00001d023538	AI795367	5.66798	32	2.92495	23	GO:0001676;GO:0003674;GO:0003824;GO:0004467;GO:0005575;GO:0005622;GO:0005623;GO:0005737;GO:0006082;GO:0006629;GO:0006631;GO:0008150;GO:0008152;GO:0009507;GO:0009526;GO:0009536;GO:0009941;GO:0009987;GO:0015645;GO:0016020;GO:0016405;GO:0016874;GO:0016877;GO:0016878;GO:0019752;GO:0031967;GO:0031975;GO:0032787;GO:0043226;GO:0043227;GO:0043229;GO:0043231;GO:0043436;GO:0044237;GO:0044238;GO:0044255;GO:…	long-chain fatty acid metabolic process; organic acid metabolic process; lipid metabolic process; fatty acid metabolic process; biological_process; metabolic process; cellular process; carboxylic acid metabolic process; monocarboxylic acid metabolic process; oxoacid metabolic process; cellular metabolic process; primary metabolic process; cellular lipid metabolic process; small molecule metabolic…	molecular_function; catalytic activity; long-chain fatty acid-CoA ligase activity; fatty acid ligase activity; CoA-ligase activity; ligase activity; ligase activity, forming carbon-sulfur bonds; acid-thiol ligase activity	cellular_component; intracellular; cytoplasm; chloroplast; plastid envelope; plastid; chloroplast envelope; membrane; organelle envelope; envelope; organelle; membrane-bounded organelle; intracellular organelle; intracellular membrane-bounded organelle	PWY-1121; PWY-5989; PWY-321; PWY-6733; PWY-6733; PWY-6733; PWY-5147; PWY-5971; PWY-5143; PWY-6803	suberin monomers biosynthesis; stearate biosynthesis II (bacteria and plants); cutin biosynthesis; sporopollenin precursors biosynthesis; sporopollenin precursors biosynthesis; sporopollenin precursors biosynthesis; oleate biosynthesis I (plants); palmitate biosynthesis II (bacteria and plants); long-chain fatty acid activation; phosphatidylcholine acyl editing	RXN-16389; RXN-16380; RXN-16389; RXN-16402; RXN-16401; RXN-16389; RXN-9644; RXN-9623; RXN-7904; RXN-7904	EC-6.2.1.3; EC-6.2.1.3; EC-6.2.1.3; EC-6.2.1.3; EC-6.2.1.3; EC-6.2.1.3; EC-6.2.1.3; EC-6.2.1.3; EC-6.2.1.3; EC-6.2.1.3	0.933177921927487	0.998523109000347	0.94230196422366
GRMZM2G072744_P01	GRMZM2G072744	Zm00001d034241		3.12638	20	2.00233	23					GLUCONEO-PWY; PWY-561; PWY-5690; GLYOXYLATE-BYPASS; MALATE-ASPARTATE-SHUTTLE-PWY	gluconeogenesis I; superpathway of glyoxylate cycle and fatty acid degradation; TCA cycle II (plants and fungi); glyoxylate cycle; L-aspartate degradation II	MALATE-DEH-RXN; MALATE-DEH-RXN; MALATE-DEH-RXN; MALATE-DEH-RXN; MALATE-DEH-RXN	EC-1.1.1.37; EC-1.1.1.37; EC-1.1.1.37; EC-1.1.1.37; EC-1.1.1.37	0.933177921927487	0.9985127666264	0.94230196422366
GRMZM2G415359_P02	GRMZM2G415359	Zm00001d032695	mdh4	9.20879	32	5.90569	23	GO:0005575;GO:0005576;GO:0005622;GO:0005623;GO:0005634;GO:0005737;GO:0005773;GO:0005774;GO:0005829;GO:0005886;GO:0005911;GO:0006950;GO:0006970;GO:0008150;GO:0009506;GO:0009507;GO:0009532;GO:0009536;GO:0009570;GO:0009628;GO:0009651;GO:0009719;GO:0009725;GO:0009735;GO:0010033;GO:0010035;GO:0010038;GO:0010043;GO:0016020;GO:0030054;GO:0031090;GO:0042221;GO:0043226;GO:0043227;GO:0043229;GO:0043231;GO:…	response to stress; response to osmotic stress; biological_process; response to abiotic stimulus; response to salt stress; response to endogenous stimulus; response to hormone; response to cytokinin; response to organic substance; response to inorganic substance; response to metal ion; response to zinc ion; response to chemical; response to cadmium ion; response to stimulus		cellular_component; extracellular region; intracellular; nucleus; cytoplasm; vacuole; vacuolar membrane; cytosol; plasma membrane; cell-cell junction; plasmodesma; chloroplast; plastid stroma; plastid; chloroplast stroma; membrane; cell junction; organelle membrane; organelle; membrane-bounded organelle; intracellular organelle; intracellular membrane-bounded organelle; apoplast; symplast; cell p…	GLUCONEO-PWY; PWY-561; PWY-5690; GLYOXYLATE-BYPASS; MALATE-ASPARTATE-SHUTTLE-PWY	gluconeogenesis I; superpathway of glyoxylate cycle and fatty acid degradation; TCA cycle II (plants and fungi); glyoxylate cycle; L-aspartate degradation II	MALATE-DEH-RXN; MALATE-DEH-RXN; MALATE-DEH-RXN; MALATE-DEH-RXN; MALATE-DEH-RXN	EC-1.1.1.37; EC-1.1.1.37; EC-1.1.1.37; EC-1.1.1.37; EC-1.1.1.37	0.933177921927487	0.998510698151611	0.94230196422366
GRMZM2G092888_P01	GRMZM2G092888	Zm00001d029297		0	1	1.6304	23	GO:0003674;GO:0003824;GO:0004721;GO:0004722;GO:0005488;GO:0005543;GO:0005575;GO:0005623;GO:0005886;GO:0006355;GO:0006464;GO:0006470;GO:0006793;GO:0006796;GO:0006807;GO:0008150;GO:0008152;GO:0008289;GO:0009888;GO:0009889;GO:0009987;GO:0010073;GO:0010074;GO:0010468;GO:0010556;GO:0016020;GO:0016311;GO:0016787;GO:0016788;GO:0016791;GO:0019219;GO:0019222;GO:0019538;GO:0019827;GO:0031323;GO:0031326;GO:…	regulation of transcription, DNA-templated; cellular protein modification process; protein dephosphorylation; phosphorus metabolic process; phosphate-containing compound metabolic process; nitrogen compound metabolic process; biological_process; metabolic process; tissue development; regulation of biosynthetic process; cellular process; meristem maintenance; maintenance of meristem identity; regu…	molecular_function; catalytic activity; phosphoprotein phosphatase activity; protein serine/threonine phosphatase activity; binding; phospholipid binding; lipid binding; hydrolase activity; hydrolase activity, acting on ester bonds; phosphatase activity; phosphoric ester hydrolase activity; ion binding; anion binding; catalytic activity, acting on a protein	cellular_component; plasma membrane; membrane; cell periphery					0.933177921927487	0.998506561202032	0.94230196422366
GRMZM2G063262_P01	GRMZM2G063262	Zm00001d003262		1.94765	20	2.42999	23	GO:0005575;GO:0005623;GO:0005886;GO:0016020;GO:0044464;GO:0071944			cellular_component; plasma membrane; membrane; cell periphery					0.933177921927487	0.998504492727243	0.94230196422366
GRMZM2G090087_P02	GRMZM2G090087			6.4223	32	3.53218	23	GO:0003674;GO:0003824;GO:0003842;GO:0005488;GO:0005575;GO:0005622;GO:0005623;GO:0005737;GO:0005739;GO:0006082;GO:0006520;GO:0006536;GO:0006560;GO:0006562;GO:0006807;GO:0006950;GO:0006970;GO:0008150;GO:0008152;GO:0008270;GO:0009056;GO:0009063;GO:0009064;GO:0009065;GO:0009507;GO:0009536;GO:0009628;GO:0009651;GO:0009987;GO:0010133;GO:0016054;GO:0016491;GO:0016645;GO:0016646;GO:0019752;GO:0043167;GO:…	organic acid metabolic process; cellular amino acid metabolic process; glutamate metabolic process; proline metabolic process; proline catabolic process; nitrogen compound metabolic process; response to stress; response to osmotic stress; biological_process; metabolic process; catabolic process; cellular amino acid catabolic process; glutamine family amino acid metabolic process; glutamine family…	molecular_function; catalytic activity; 1-pyrroline-5-carboxylate dehydrogenase activity; binding; zinc ion binding; oxidoreductase activity; oxidoreductase activity, acting on the CH-NH group of donors; oxidoreductase activity, acting on the CH-NH group of donors, NAD or NADP as acceptor; ion binding; cation binding; metal ion binding; transition metal ion binding; cobalt ion binding	cellular_component; intracellular; cytoplasm; mitochondrion; chloroplast; plastid; organelle; membrane-bounded organelle; intracellular organelle; intracellular membrane-bounded organelle					0.933177921927487	0.998498287302874	0.94230196422366
GRMZM2G133621_P02	GRMZM2G133621	Zm00001d012007		0	5	1.86757	23									0.933177921927487	0.998496218828085	0.94230196422366
GRMZM2G000719_P01	GRMZM2G000719	Zm00001d011518				1.06183	23									0.933177921927487	0.998494150353295	0.94230196422366
GRMZM2G001713_P01	GRMZM2G001713	Zm00001d032742				0	4	GO:0003674;GO:0003824;GO:0004175;GO:0005575;GO:0005622;GO:0005623;GO:0005737;GO:0005773;GO:0005829;GO:0005911;GO:0006508;GO:0006807;GO:0006950;GO:0006970;GO:0008150;GO:0008152;GO:0008233;GO:0009506;GO:0009628;GO:0009651;GO:0009719;GO:0009725;GO:0009735;GO:0010033;GO:0010035;GO:0010038;GO:0016787;GO:0019538;GO:0030054;GO:0042221;GO:0043170;GO:0043226;GO:0043227;GO:0043229;GO:0043231;GO:0044238;GO:…	proteolysis; nitrogen compound metabolic process; response to stress; response to osmotic stress; biological_process; metabolic process; response to abiotic stimulus; response to salt stress; response to endogenous stimulus; response to hormone; response to cytokinin; response to organic substance; response to inorganic substance; response to metal ion; protein metabolic process; response to chem…	molecular_function; catalytic activity; endopeptidase activity; peptidase activity; hydrolase activity; catalytic activity, acting on a protein	cellular_component; intracellular; cytoplasm; vacuole; cytosol; cell-cell junction; plasmodesma; cell junction; organelle; membrane-bounded organelle; intracellular organelle; intracellular membrane-bounded organelle; symplast					0.933177921927487	0.998487944928927	0.94230196422366
GRMZM2G105466_P01	GRMZM2G105466	Zm00001d016902		3.96772	26	2.52127	23	GO:0003674;GO:0003824;GO:0003933;GO:0003935;GO:0005575;GO:0005622;GO:0005623;GO:0005737;GO:0006766;GO:0006767;GO:0006771;GO:0006807;GO:0008150;GO:0008152;GO:0008686;GO:0009058;GO:0009110;GO:0009231;GO:0009507;GO:0009532;GO:0009536;GO:0009570;GO:0009987;GO:0016020;GO:0016787;GO:0016810;GO:0016814;GO:0016829;GO:0016830;GO:0017144;GO:0018130;GO:0019238;GO:0034641;GO:0042364;GO:0042726;GO:0042727;GO:…	vitamin metabolic process; water-soluble vitamin metabolic process; riboflavin metabolic process; nitrogen compound metabolic process; biological_process; metabolic process; biosynthetic process; vitamin biosynthetic process; riboflavin biosynthetic process; cellular process; drug metabolic process; heterocycle biosynthetic process; cellular nitrogen compound metabolic process; water-soluble vita…	molecular_function; catalytic activity; GTP cyclohydrolase activity; GTP cyclohydrolase II activity; 3,4-dihydroxy-2-butanone-4-phosphate synthase activity; hydrolase activity; hydrolase activity, acting on carbon-nitrogen (but not peptide) bonds; hydrolase activity, acting on carbon-nitrogen (but not peptide) bonds, in cyclic amidines; lyase activity; carbon-carbon lyase activity; cyclohydrolase…	cellular_component; intracellular; cytoplasm; chloroplast; plastid stroma; plastid; chloroplast stroma; membrane; organelle; membrane-bounded organelle; intracellular organelle; intracellular membrane-bounded organelle					0.933177921927487	0.998483807979348	0.94230196422366
GRMZM2G016457_P01	GRMZM2G016457	Zm00001d041036		5.24412	29	3.27256	23									0.933177921927487	0.998481739504559	0.94230196422366
GRMZM2G115750_P01	GRMZM2G115750	Zm00001d031849	pco095480	2.83756	24	5.00217	23									0.933177921927487	0.99847760255498	0.94230196422366
GRMZM5G869403_P02	GRMZM5G869403	Zm00001d038447				2.01683	23	GO:0000145;GO:0001101;GO:0002237;GO:0002238;GO:0002831;GO:0002833;GO:0003674;GO:0005488;GO:0005515;GO:0005575;GO:0005576;GO:0005615;GO:0005622;GO:0005623;GO:0005634;GO:0005737;GO:0005829;GO:0005886;GO:0005938;GO:0006950;GO:0006952;GO:0008150;GO:0009414;GO:0009415;GO:0009605;GO:0009607;GO:0009617;GO:0009620;GO:0009628;GO:0009787;GO:0009789;GO:0009966;GO:0009967;GO:0009987;GO:0010033;GO:0010035;GO:…	response to acid chemical; response to molecule of bacterial origin; response to molecule of fungal origin; regulation of response to biotic stimulus; positive regulation of response to biotic stimulus; response to stress; defense response; biological_process; response to water deprivation; response to water; response to external stimulus; response to biotic stimulus; response to bacterium; respo…	molecular_function; binding; protein binding; protein self-association	exocyst; cellular_component; extracellular region; extracellular space; intracellular; nucleus; cytoplasm; cytosol; plasma membrane; cell cortex; membrane; vesicle; protein-containing complex; organelle; membrane-bounded organelle; intracellular organelle; extracellular organelle; intracellular membrane-bounded organelle; extracellular exosome; cell periphery; vesicle tethering complex; cytoplasm…					0.933177921927487	0.998473465605401	0.94230196422366
GRMZM2G095588_P01	GRMZM2G095588	Zm00001d038432	mmp150			1.57577	23									0.933177921927487	0.998469328655822	0.94230196422366
GRMZM2G570528_P01	GRMZM2G570528	Zm00001d015156		0	8	2.54832	23									0.933177921927487	0.998461054756665	0.94230196422366
GRMZM2G068277_P01	GRMZM2G068277	Zm00001d015020	pco104710	0	10	3.48102	23	GO:0003674;GO:0005488;GO:0005515;GO:0005575;GO:0005622;GO:0005623;GO:0005819;GO:0005856;GO:0005874;GO:0005876;GO:0008017;GO:0008092;GO:0015630;GO:0015631;GO:0043226;GO:0043228;GO:0043229;GO:0043232;GO:0044422;GO:0044424;GO:0044430;GO:0044446;GO:0044464;GO:0051011;GO:0099080;GO:0099081;GO:0099512;GO:0099513		molecular_function; binding; protein binding; microtubule binding; cytoskeletal protein binding; tubulin binding; microtubule minus-end binding	cellular_component; intracellular; spindle; cytoskeleton; microtubule; spindle microtubule; microtubule cytoskeleton; organelle; non-membrane-bounded organelle; intracellular organelle; intracellular non-membrane-bounded organelle; supramolecular complex; supramolecular polymer; supramolecular fiber; polymeric cytoskeletal fiber					0.933177921927487	0.998458986281875	0.94230196422366
GRMZM2G348551_P01	GRMZM2G348551	Zm00001d037234	su2	2.81909	21	1.12759	23					PWY-622	starch biosynthesis	GLYCOGENSYN-RXN	EC-2.4.1.21	0.933177921927487	0.998456917807086	0.94230196422366
AC234180.1_FGP002	AC234180.1_FG002					1.09327	23									0.933177921927487	0.998452780857507	0.94230196422366
GRMZM2G082180_P01	GRMZM2G082180	Zm00001d050284	si486085e02			1.44466	23									0.933177921927487	0.998450712382717	0.94230196422366
GRMZM2G080722_P01	GRMZM2G080722	Zm00001d008736	pco108073(625)	5.59631	32	3.19837	23	GO:0003674;GO:0005488;GO:0005575;GO:0005622;GO:0005623;GO:0005737;GO:0005739;GO:0043167;GO:0043169;GO:0043226;GO:0043227;GO:0043229;GO:0043231;GO:0044424;GO:0044444;GO:0044464;GO:0046872		molecular_function; binding; ion binding; cation binding; metal ion binding	cellular_component; intracellular; cytoplasm; mitochondrion; organelle; membrane-bounded organelle; intracellular organelle; intracellular membrane-bounded organelle					0.933177921927487	0.998448643907928	0.44230196422366
GRMZM2G104017_P02	GRMZM2G104017	Zm00001d035720	act3			4.93473	23									0.933177921927487	0.998436233059191	0.94230196422366
GRMZM2G070389_P02	GRMZM2G070389	Zm00001d001929	pco118092	0	5	4.56095	23									0.933177921927487	0.998430027634823	0.44230196422366
GRMZM2G052880_P01	GRMZM2G052880	Zm00001d015890		2.94252	24	1.93802	23	GO:0005575;GO:0005622;GO:0005623;GO:0005737;GO:0005773;GO:0005829;GO:0005886;GO:0016020;GO:0019898;GO:0043226;GO:0043227;GO:0043229;GO:0043231;GO:0044424;GO:0044425;GO:0044444;GO:0044464;GO:0071944			cellular_component; intracellular; cytoplasm; vacuole; cytosol; plasma membrane; membrane; extrinsic component of membrane; organelle; membrane-bounded organelle; intracellular organelle; intracellular membrane-bounded organelle; cell periphery					0.933177921927487	0.998427959160034	0.94230196422366
GRMZM2G147619_P03	GRMZM2G147619	Zm00001d003679	sdg102	2.08186	21	2.33113	23	GO:0000003;GO:0003006;GO:0005575;GO:0005622;GO:0005623;GO:0005634;GO:0006139;GO:0006259;GO:0006281;GO:0006325;GO:0006464;GO:0006479;GO:0006725;GO:0006807;GO:0006950;GO:0006974;GO:0006996;GO:0007275;GO:0008150;GO:0008152;GO:0008213;GO:0009314;GO:0009411;GO:0009416;GO:0009628;GO:0009791;GO:0009987;GO:0010224;GO:0010228;GO:0016043;GO:0016569;GO:0016570;GO:0016571;GO:0019538;GO:0022414;GO:0032259;GO:…	reproduction; developmental process involved in reproduction; nucleobase-containing compound metabolic process; DNA metabolic process; DNA repair; chromatin organization; cellular protein modification process; protein methylation; cellular aromatic compound metabolic process; nitrogen compound metabolic process; response to stress; cellular response to DNA damage stimulus; organelle organization;…		cellular_component; intracellular; nucleus; organelle; membrane-bounded organelle; intracellular organelle; intracellular membrane-bounded organelle					0.933177921927487	0.998425890685244	0.94230196422366
GRMZM2G471083_P01	GRMZM2G471083	Zm00001d036749		0	1	1.57712	23	GO:0005575;GO:0005622;GO:0005623;GO:0005737;GO:0005829;GO:0005886;GO:0005911;GO:0006810;GO:0007275;GO:0008150;GO:0009506;GO:0009555;GO:0009653;GO:0009987;GO:0010208;GO:0010927;GO:0016020;GO:0016043;GO:0022607;GO:0030054;GO:0030198;GO:0032501;GO:0032502;GO:0032989;GO:0043062;GO:0044085;GO:0044424;GO:0044444;GO:0044464;GO:0045229;GO:0046903;GO:0048229;GO:0048646;GO:0048856;GO:0048869;GO:0051179;GO:…	transport; multicellular organism development; biological_process; pollen development; anatomical structure morphogenesis; cellular process; pollen wall assembly; cellular component assembly involved in morphogenesis; cellular component organization; cellular component assembly; extracellular matrix organization; multicellular organismal process; developmental process; cellular component morphoge…		cellular_component; intracellular; cytoplasm; cytosol; plasma membrane; cell-cell junction; plasmodesma; membrane; cell junction; symplast; cell periphery	SUCSYN-PWY	sucrose biosynthesis I (from photosynthesis)	SUCROSE-PHOSPHATE-SYNTHASE-RXN	EC-2.4.1.14	0.933177921927487	0.998423822210455	0.94230196422366
GRMZM2G022547_P02	GRMZM2G022547	Zm00001d009248		1.82719	18	2.43728	23	GO:0003674;GO:0003824;GO:0005488;GO:0005509;GO:0005515;GO:0005575;GO:0005623;GO:0005886;GO:0006950;GO:0007275;GO:0008150;GO:0008152;GO:0009266;GO:0009408;GO:0009628;GO:0009791;GO:0009845;GO:0016020;GO:0016174;GO:0016491;GO:0016651;GO:0032501;GO:0032502;GO:0043167;GO:0043169;GO:0043621;GO:0044464;GO:0046872;GO:0048856;GO:0050664;GO:0050896;GO:0055114;GO:0071944;GO:0090351	response to stress; multicellular organism development; biological_process; metabolic process; response to temperature stimulus; response to heat; response to abiotic stimulus; post-embryonic development; seed germination; multicellular organismal process; developmental process; anatomical structure development; response to stimulus; oxidation-reduction process; seedling development	molecular_function; catalytic activity; binding; calcium ion binding; protein binding; NAD(P)H oxidase H2O2-forming activity; oxidoreductase activity; oxidoreductase activity, acting on NAD(P)H; ion binding; cation binding; protein self-association; metal ion binding; oxidoreductase activity, acting on NAD(P)H, oxygen as acceptor	cellular_component; plasma membrane; membrane; cell periphery					0.933177921927487	0.998419685260876	0.94230196422366
GRMZM2G033619_P01	GRMZM2G033619	Zm00001d033632		3.65131	28	2.10805	23									0.933177921927487	0.998417616786087	0.94230196422366
GRMZM2G129889_P01	GRMZM2G129889					1.21643	23									0.933177921927487	0.998415548311297	0.94230196422366
GRMZM2G064159_P01	GRMZM2G064159	Zm00001d025644		5.20244	32	3.40713	23	GO:0003674;GO:0003824;GO:0006576;GO:0006595;GO:0006596;GO:0006807;GO:0008150;GO:0008152;GO:0009058;GO:0009308;GO:0009309;GO:0009987;GO:0016787;GO:0016810;GO:0016813;GO:0034641;GO:0042401;GO:0044106;GO:0044237;GO:0044249;GO:0044271;GO:0047632;GO:0071704;GO:1901564;GO:1901566;GO:1901576	cellular biogenic amine metabolic process; polyamine metabolic process; polyamine biosynthetic process; nitrogen compound metabolic process; biological_process; metabolic process; biosynthetic process; amine metabolic process; amine biosynthetic process; cellular process; cellular nitrogen compound metabolic process; cellular biogenic amine biosynthetic process; cellular amine metabolic process; …	molecular_function; catalytic activity; hydrolase activity; hydrolase activity, acting on carbon-nitrogen (but not peptide) bonds; hydrolase activity, acting on carbon-nitrogen (but not peptide) bonds, in linear amidines; agmatine deiminase activity		PWY-43	putrescine biosynthesis II	AGMATINE-DEIMINASE-RXN	EC-3.5.3.12	0.933177921927487	0.998413479836508	0.94230196422366
GRMZM5G872216_P01	GRMZM5G872216	Zm00001d019348				2.47658	23									0.933177921927487	0.99840727441214	0.94230196422366
GRMZM2G375504_P01	GRMZM2G375504	Zm00001d010056	pro1	7.56105	32	3.82329	23	GO:0006082;GO:0006520;GO:0006560;GO:0006561;GO:0006807;GO:0008150;GO:0008152;GO:0008652;GO:0009058;GO:0009064;GO:0009084;GO:0009987;GO:0016053;GO:0018130;GO:0019752;GO:0043436;GO:0044237;GO:0044238;GO:0044249;GO:0044281;GO:0044283;GO:0046394;GO:0046483;GO:0071704;GO:1901360;GO:1901362;GO:1901564;GO:1901566;GO:1901576;GO:1901605;GO:1901607	organic acid metabolic process; cellular amino acid metabolic process; proline metabolic process; proline biosynthetic process; nitrogen compound metabolic process; biological_process; metabolic process; cellular amino acid biosynthetic process; biosynthetic process; glutamine family amino acid metabolic process; glutamine family amino acid biosynthetic process; cellular process; organic acid bio…			PROSYN-PWY; PROSYN-PWY; ARGASEDEG-PWY; PWY-3341; PWY-3341; PROUT-PWY; PWY-6922; PWY-6922	L-proline biosynthesis I; L-proline biosynthesis I; L-arginine degradation I (arginase pathway); L-proline biosynthesis III; L-proline biosynthesis III; L-proline degradation; L-<i>N<sup>&delta;</sup></i>-acetylornithine biosynthesis; L-<i>N<sup>&delta;</sup></i>-acetylornithine biosynthesis	GLUTKIN-RXN; GLUTSEMIALDEHYDROG-RXN; RXN-14116; GLUTSEMIALDEHYDROG-RXN; GLUTKIN-RXN; RXN-14116; GLUTSEMIALDEHYDROG-RXN; GLUTKIN-RXN	EC-2.7.2.11; EC-1.2.1.41; EC-1.2.1.88; EC-1.2.1.41; EC-2.7.2.11; EC-1.2.1.88; EC-1.2.1.41; EC-2.7.2.11	0.933177921927487	0.998396932038192	0.94230196422366
GRMZM2G350319_P02	GRMZM2G350319	Zm00001d045492		4.17141	28	2.1871	23	GO:0005575;GO:0005622;GO:0005623;GO:0005737;GO:0005739;GO:0043226;GO:0043227;GO:0043229;GO:0043231;GO:0044424;GO:0044444;GO:0044464			cellular_component; intracellular; cytoplasm; mitochondrion; organelle; membrane-bounded organelle; intracellular organelle; intracellular membrane-bounded organelle					0.933177921927487	0.998390726613824	0.94230196422366
GRMZM2G112149_P01	GRMZM2G112149	Zm00001d013644	mthr1	6.95346	32	3.69474	23					PWY-5041; PWY-702	<i>S</i>-adenosyl-L-methionine cycle II; L-methionine biosynthesis II (plants)	HOMOCYSMET-RXN; HOMOCYSMET-RXN	EC-2.1.1.14; EC-2.1.1.14	0.933177921927487	0.998388658139035	0.94230196422366
GRMZM2G100920_P01	GRMZM2G100920	Zm00001d034838		0	7	1.68856	23					PWY-43	putrescine biosynthesis II	ARGDECARBOX-RXN	EC-4.1.1.19	0.933177921927487	0.998386589664245	0.94230196422366
GRMZM2G048371_P03	GRMZM2G048371	Zm00001d030373	eno2	9.67897	32	6.19379	23	GO:0001101;GO:0003674;GO:0003676;GO:0003677;GO:0003824;GO:0004634;GO:0005488;GO:0005507;GO:0005575;GO:0005576;GO:0005622;GO:0005623;GO:0005634;GO:0005737;GO:0005739;GO:0005740;GO:0005829;GO:0005886;GO:0005911;GO:0006950;GO:0006970;GO:0008150;GO:0009266;GO:0009314;GO:0009409;GO:0009416;GO:0009506;GO:0009507;GO:0009536;GO:0009628;GO:0009651;GO:0009719;GO:0009725;GO:0009737;GO:0010033;GO:0010035;GO:…	response to acid chemical; response to stress; response to osmotic stress; biological_process; response to temperature stimulus; response to radiation; response to cold; response to light stimulus; response to abiotic stimulus; response to salt stress; response to endogenous stimulus; response to hormone; response to abscisic acid; response to organic substance; response to inorganic substance; r…	molecular_function; nucleic acid binding; DNA binding; catalytic activity; phosphopyruvate hydratase activity; binding; copper ion binding; lyase activity; carbon-oxygen lyase activity; hydro-lyase activity; ion binding; cation binding; metal ion binding; transition metal ion binding; organic cyclic compound binding; heterocyclic compound binding	cellular_component; extracellular region; intracellular; nucleus; cytoplasm; mitochondrion; mitochondrial envelope; cytosol; plasma membrane; cell-cell junction; plasmodesma; chloroplast; plastid; membrane; cell junction; organelle envelope; envelope; organelle; membrane-bounded organelle; intracellular organelle; intracellular membrane-bounded organelle; apoplast; symplast; cell periphery	GLUCONEO-PWY; PWY-1042; PWY-5723; PWY-5484; GLYCOLYSIS	gluconeogenesis I; glycolysis IV (plant cytosol); Rubisco shunt; glycolysis II (from fructose 6-phosphate); glycolysis I (from glucose 6-phosphate)	2PGADEHYDRAT-RXN; 2PGADEHYDRAT-RXN; 2PGADEHYDRAT-RXN; 2PGADEHYDRAT-RXN; 2PGADEHYDRAT-RXN	EC-4.2.1.11; EC-4.2.1.11; EC-4.2.1.11; EC-4.2.1.11; EC-4.2.1.11	0.933177921927487	0.998372110340719	0.94230196422366
GRMZM2G085189_P01	GRMZM2G085189	Zm00001d034194		0	3	2.54014	23									0.933177921927487	0.99836797339114	0.94230196422366
GRMZM2G120163_P01	GRMZM2G120163	Zm00001d037305	hak24			0.994984	23									0.933177921927487	0.998365904916351	0.94230196422366
GRMZM2G107299_P01	GRMZM2G107299	Zm00001d025622				1.38985	23									0.933177921927487	0.998363836441561	0.44230196422366
GRMZM2G078274_P01	GRMZM2G078274	Zm00001d001879	arftf3	1.48311	16	3.74351	23	GO:0000003;GO:0003006;GO:0003674;GO:0003676;GO:0003677;GO:0005488;GO:0007275;GO:0008150;GO:0009719;GO:0009725;GO:0009733;GO:0009791;GO:0009908;GO:0010033;GO:0022414;GO:0032501;GO:0032502;GO:0042221;GO:0043565;GO:0048367;GO:0048608;GO:0048731;GO:0048856;GO:0050896;GO:0061458;GO:0090567;GO:0097159;GO:1901363	reproduction; developmental process involved in reproduction; multicellular organism development; biological_process; response to endogenous stimulus; response to hormone; response to auxin; post-embryonic development; flower development; response to organic substance; reproductive process; multicellular organismal process; developmental process; response to chemical; shoot system development; re…	molecular_function; nucleic acid binding; DNA binding; binding; sequence-specific DNA binding; organic cyclic compound binding; heterocyclic compound binding						0.933177921927487	0.998361767966772	0.94230196422366
GRMZM2G150866_P01	GRMZM2G150866	Zm00001d039971	cl2746_1	5.35513	32	2.47283	23					PWY-5285	sulfide oxidation III (persulfide dioxygenase)	FESGSHTHIO-RXN	-	0.933177921927487	0.998355562542404	0.94230196422366
GRMZM2G061398_P01	GRMZM2G061398	Zm00001d026130		0	1	0.264171	21									0.933177921927487	0.998351425592825	0.94230196422366
GRMZM2G031536_P01	GRMZM2G031536	Zm00001d002312		0	4	1.1827	23									0.933177921927487	0.998347288643246	0.94230196422366
GRMZM2G020553_P01	GRMZM2G020553			2.80271	23	2.79887	23									0.933177921927487	0.998330740844931	0.94230196422366
GRMZM2G012434_P01	GRMZM2G012434	Zm00001d030159		3.03796	23	3.98132	23									0.933177921927487	0.998326603895352	0.94230196422366
GRMZM2G047347_P02	GRMZM2G047347	Zm00001d002694		0	4	2.0816	23	GO:0005575;GO:0005622;GO:0005623;GO:0005737;GO:0009507;GO:0009532;GO:0009536;GO:0009570;GO:0043226;GO:0043227;GO:0043229;GO:0043231;GO:0044422;GO:0044424;GO:0044434;GO:0044435;GO:0044444;GO:0044446;GO:0044464			cellular_component; intracellular; cytoplasm; chloroplast; plastid stroma; plastid; chloroplast stroma; organelle; membrane-bounded organelle; intracellular organelle; intracellular membrane-bounded organelle	LEU-DEG2-PWY; LEUSYN-PWY	L-leucine degradation I; L-leucine biosynthesis	BRANCHED-CHAINAMINOTRANSFERLEU-RXN; BRANCHED-CHAINAMINOTRANSFERLEU-RXN	EC-2.6.1.6; EC-2.6.1.6	0.933177921927487	0.998324535420562	0.94230196422366
GRMZM2G022837_P01	GRMZM2G022837	Zm00001d020220	ics1			0.162384	22	GO:0002376;GO:0003674;GO:0003824;GO:0005575;GO:0005622;GO:0005623;GO:0005737;GO:0006732;GO:0006766;GO:0006950;GO:0006952;GO:0006955;GO:0008150;GO:0008152;GO:0008909;GO:0009058;GO:0009108;GO:0009110;GO:0009266;GO:0009409;GO:0009536;GO:0009605;GO:0009607;GO:0009617;GO:0009620;GO:0009627;GO:0009628;GO:0009814;GO:0009987;GO:0010118;GO:0016853;GO:0016866;GO:0031347;GO:0031348;GO:0042180;GO:0042181;GO:…	immune system process; vitamin metabolic process; response to stress; defense response; immune response; biological_process; metabolic process; biosynthetic process; vitamin biosynthetic process; response to temperature stimulus; response to cold; response to external stimulus; response to biotic stimulus; response to bacterium; response to fungus; systemic acquired resistance; response to abioti…	molecular_function; catalytic activity; isochorismate synthase activity; isomerase activity; intramolecular transferase activity; intramolecular transferase activity, transferring hydroxy groups	cellular_component; intracellular; cytoplasm; plastid; organelle; membrane-bounded organelle; intracellular organelle; intracellular membrane-bounded organelle	PWY-5791; PWY-5837	1,4-dihydroxy-2-naphthoate biosynthesis II (plants); 2-carboxy-1,4-naphthoquinol biosynthesis	ISOCHORSYN-RXN; ISOCHORSYN-RXN	EC-5.4.4.2; EC-5.4.4.2	0.933177921927487	0.998320398470983	0.94230196422366
GRMZM2G110258_P01	GRMZM2G110258	Zm00001d048524	nta1	0.526708	16	1.91905	22									0.933177921927487	0.998314193046615	0.94230196422366
GRMZM2G050186_P02	GRMZM2G050186	Zm00001d050822		5.74073	32	2.49064	23									0.933177921927487	0.998310056097036	0.94230196422366
GRMZM2G091006_P01	GRMZM2G091006	Zm00001d012571		4.23865	22	2.59906	23									0.933177921927487	0.998307987622247	0.94230196422366
GRMZM5G878153_P01	GRMZM5G878153	Zm00001d034799	IDP72	5.61627	28	3.23673	23									0.933177921927487	0.998305919147457	0.94230196422366
GRMZM2G104269_P01	GRMZM2G104269	Zm00001d045340	cys6	3.22925	24	2.32253	22									0.933177921927487	0.998303850672668	0.44230196422366
GRMZM2G041732_P01	GRMZM2G041732	Zm00001d046097		5.26848	30	2.38144	23									0.933177921927487	0.998301782197879	0.94230196422366
GRMZM2G069569_P01	GRMZM2G069569	Zm00001d053974		0	2	0.319753	23									0.933177921927487	0.99829557677351	0.94230196422366
GRMZM2G125052_P01	GRMZM2G125052	Zm00001d030591				0	10	GO:0000166;GO:0003674;GO:0003824;GO:0004312;GO:0004318;GO:0005488;GO:0006082;GO:0006629;GO:0006631;GO:0006633;GO:0006950;GO:0008150;GO:0008152;GO:0008610;GO:0009058;GO:0009266;GO:0009409;GO:0009628;GO:0009987;GO:0016043;GO:0016053;GO:0016491;GO:0016627;GO:0016628;GO:0016740;GO:0016746;GO:0016747;GO:0019752;GO:0022607;GO:0030497;GO:0032787;GO:0033554;GO:0036094;GO:0043436;GO:0043933;GO:0044085;GO:…	organic acid metabolic process; lipid metabolic process; fatty acid metabolic process; fatty acid biosynthetic process; response to stress; biological_process; metabolic process; lipid biosynthetic process; biosynthetic process; response to temperature stimulus; response to cold; response to abiotic stimulus; cellular process; cellular component organization; organic acid biosynthetic process; ca…	nucleotide binding; molecular_function; catalytic activity; fatty acid synthase activity; enoyl-[acyl-carrier-protein] reductase (NADH) activity; binding; oxidoreductase activity; oxidoreductase activity, acting on the CH-CH group of donors; oxidoreductase activity, acting on the CH-CH group of donors, NAD or NADP as acceptor; transferase activity; transferase activity, transferring acyl groups; …		PWY-5989; FASYN-ELONG-PWY; PWY-5971; PWY-5971; PWY-5971; PWY-5971; PWY-5971; PWY-5971; PWY-5971	stearate biosynthesis II (bacteria and plants); fatty acid elongation -- saturated; palmitate biosynthesis II (bacteria and plants); palmitate biosynthesis II (bacteria and plants); palmitate biosynthesis II (bacteria and plants); palmitate biosynthesis II (bacteria and plants); palmitate biosynthesis II (bacteria and plants); palmitate biosynthesis II (bacteria and plants); palmitate biosynthesi…	RXN-9635; ENOYL-ACP-REDUCT-NADH-RXN; RXN-9663; RXN-9662; RXN-9661; RXN-9660; RXN-9659; RXN-9658; RXN-9657	EC-1.3.1.9; EC-1.3.1.9; EC-1.3.1.9; EC-1.3.1.9; EC-1.3.1.9; EC-1.3.1.9; EC-1.3.1.9; EC-1.3.1.9; EC-1.3.1.9	0.933177921927487	0.998287302874353	0.94230196422366
GRMZM2G093603_P01	GRMZM2G093603	Zm00001d002349	ks3	0	7	1.99891	23					PWY-5032	<i>ent</i>-kaurene biosynthesis I	4.2.3.19-RXN	EC-4.2.3.19	0.933177921927487	0.998285234399563	0.94230196422366
GRMZM2G079236_P01	GRMZM2G079236	Zm00001d005019	cl8873_1(176)	5.55754	32	3.08904	23	GO:0001676;GO:0003674;GO:0003824;GO:0004467;GO:0005575;GO:0005622;GO:0005623;GO:0005737;GO:0005783;GO:0005794;GO:0006082;GO:0006629;GO:0006631;GO:0008150;GO:0008152;GO:0009507;GO:0009526;GO:0009536;GO:0009941;GO:0009987;GO:0012505;GO:0015645;GO:0016405;GO:0016874;GO:0016877;GO:0016878;GO:0019752;GO:0031967;GO:0031975;GO:0032787;GO:0043226;GO:0043227;GO:0043229;GO:0043231;GO:0043436;GO:0044237;GO:…	long-chain fatty acid metabolic process; organic acid metabolic process; lipid metabolic process; fatty acid metabolic process; biological_process; metabolic process; cellular process; carboxylic acid metabolic process; monocarboxylic acid metabolic process; oxoacid metabolic process; cellular metabolic process; primary metabolic process; cellular lipid metabolic process; small molecule metabolic…	molecular_function; catalytic activity; long-chain fatty acid-CoA ligase activity; fatty acid ligase activity; CoA-ligase activity; ligase activity; ligase activity, forming carbon-sulfur bonds; acid-thiol ligase activity	cellular_component; intracellular; cytoplasm; endoplasmic reticulum; Golgi apparatus; chloroplast; plastid envelope; plastid; chloroplast envelope; endomembrane system; organelle envelope; envelope; organelle; membrane-bounded organelle; intracellular organelle; intracellular membrane-bounded organelle	PWY-1121; PWY-5989; PWY-321; PWY-6733; PWY-6733; PWY-6733; PWY-5147; PWY-5971; PWY-5143; PWY-6803	suberin monomers biosynthesis; stearate biosynthesis II (bacteria and plants); cutin biosynthesis; sporopollenin precursors biosynthesis; sporopollenin precursors biosynthesis; sporopollenin precursors biosynthesis; oleate biosynthesis I (plants); palmitate biosynthesis II (bacteria and plants); long-chain fatty acid activation; phosphatidylcholine acyl editing	RXN-16389; RXN-16380; RXN-16389; RXN-16402; RXN-16401; RXN-16389; RXN-9644; RXN-9623; RXN-7904; RXN-7904	EC-6.2.1.3; EC-6.2.1.3; EC-6.2.1.3; EC-6.2.1.3; EC-6.2.1.3; EC-6.2.1.3; EC-6.2.1.3; EC-6.2.1.3; EC-6.2.1.3; EC-6.2.1.3	0.933177921927487	0.998281097449984	0.94230196422366
GRMZM2G181522_P01	GRMZM2G181522	Zm00001d017959				2.07968	23	GO:0005575;GO:0005623;GO:0005886;GO:0016020;GO:0044464;GO:0071944			cellular_component; plasma membrane; membrane; cell periphery					0.933177921927487	0.998276960500405	0.94230196422366
GRMZM2G113995_P01	GRMZM2G113995	Zm00001d017717				2.2543	23									0.933177921927487	0.998274892025616	0.94230196422366
GRMZM2G111014_P01	GRMZM2G111014	Zm00001d040416	AY109870	5.48941	30	2.90662	23									0.933177921927487	0.998270755076037	0.94230196422366
GRMZM2G466139_P01	GRMZM2G466139	Zm00001d043775	TIDP2877	4.06092	28	1.99736	23									0.933177921927487	0.998266618126458	0.94230196422366
GRMZM2G084463_P02	GRMZM2G084463	Zm00001d023922	cl30467_1	5.63655	28	2.97187	23	GO:0003674;GO:0003824;GO:0004385;GO:0006139;GO:0006163;GO:0006725;GO:0006753;GO:0006793;GO:0006796;GO:0006807;GO:0007275;GO:0008150;GO:0008152;GO:0009058;GO:0009116;GO:0009117;GO:0009119;GO:0009123;GO:0009126;GO:0009132;GO:0009135;GO:0009150;GO:0009161;GO:0009165;GO:0009167;GO:0009179;GO:0009185;GO:0009259;GO:0009987;GO:0016301;GO:0016310;GO:0016740;GO:0016772;GO:0016776;GO:0018130;GO:0019205;GO:…	nucleobase-containing compound metabolic process; purine nucleotide metabolic process; cellular aromatic compound metabolic process; nucleoside phosphate metabolic process; phosphorus metabolic process; phosphate-containing compound metabolic process; nitrogen compound metabolic process; multicellular organism development; biological_process; metabolic process; biosynthetic process; nucleoside me…	molecular_function; catalytic activity; guanylate kinase activity; kinase activity; transferase activity; transferase activity, transferring phosphorus-containing groups; phosphotransferase activity, phosphate group as acceptor; nucleobase-containing compound kinase activity; nucleoside monophosphate kinase activity		PWY-7221	guanosine ribonucleotides <i>de novo</i> biosynthesis	GUANYL-KIN-RXN	EC-2.7.4.8	0.933177921927487	0.998264549651669	0.94230196422366
GRMZM2G124059_P01	GRMZM2G124059	Zm00001d047667		6.72823	32	3.78673	23	GO:0005575;GO:0005622;GO:0005623;GO:0005737;GO:0009507;GO:0009532;GO:0009536;GO:0009570;GO:0043226;GO:0043227;GO:0043229;GO:0043231;GO:0044422;GO:0044424;GO:0044434;GO:0044435;GO:0044444;GO:0044446;GO:0044464			cellular_component; intracellular; cytoplasm; chloroplast; plastid stroma; plastid; chloroplast stroma; organelle; membrane-bounded organelle; intracellular organelle; intracellular membrane-bounded organelle	PWY-4983; PWY-4984; ARGSYN-PWY; ARGSYNBSUB-PWY	nitric oxide biosynthesis II (mammals); urea cycle; L-arginine biosynthesis I (via L-ornithine); L-arginine biosynthesis II (acetyl cycle)	ARGSUCCINLYA-RXN; ARGSUCCINLYA-RXN; ARGSUCCINLYA-RXN; ARGSUCCINLYA-RXN	EC-4.3.2.1; EC-4.3.2.1; EC-4.3.2.1; EC-4.3.2.1	0.933177921927487	0.99826041270209	0.94230196422366
GRMZM2G409865_P01	GRMZM2G409865	Zm00001d045109	chr113	6.47235	32	3.31291	23									0.933177921927487	0.998252138802932	0.44230196422366
GRMZM2G071208_P02	GRMZM2G071208	Zm00001d029848	pco098993	5.10746	32	3.30068	23	GO:0005575;GO:0005622;GO:0005623;GO:0005737;GO:0009507;GO:0009532;GO:0009536;GO:0009570;GO:0043226;GO:0043227;GO:0043229;GO:0043231;GO:0044422;GO:0044424;GO:0044434;GO:0044435;GO:0044444;GO:0044446;GO:0044464			cellular_component; intracellular; cytoplasm; chloroplast; plastid stroma; plastid; chloroplast stroma; organelle; membrane-bounded organelle; intracellular organelle; intracellular membrane-bounded organelle	LEU-DEG2-PWY; LEUSYN-PWY	L-leucine degradation I; L-leucine biosynthesis	BRANCHED-CHAINAMINOTRANSFERLEU-RXN; BRANCHED-CHAINAMINOTRANSFERLEU-RXN	EC-2.6.1.6; EC-2.6.1.6	0.933177921927487	0.998229385580249	0.94230196422366
GRMZM2G085970_P01	GRMZM2G085970	Zm00001d037582	tubg2	5.22944	26	3.11724	23	GO:0000278;GO:0000281;GO:0000902;GO:0000904;GO:0000910;GO:0000911;GO:0005575;GO:0005618;GO:0005622;GO:0005623;GO:0005634;GO:0005635;GO:0005737;GO:0005739;GO:0005856;GO:0005874;GO:0005886;GO:0005938;GO:0007049;GO:0007275;GO:0008150;GO:0009605;GO:0009607;GO:0009624;GO:0009653;GO:0009791;GO:0009826;GO:0009888;GO:0009932;GO:0009987;GO:0010015;GO:0010016;GO:0010053;GO:0010054;GO:0010103;GO:0010374;GO:…	mitotic cell cycle; mitotic cytokinesis; cell morphogenesis; cell morphogenesis involved in differentiation; cytokinesis; cytokinesis by cell plate formation; cell cycle; multicellular organism development; biological_process; response to external stimulus; response to biotic stimulus; response to nematode; anatomical structure morphogenesis; post-embryonic development; unidimensional cell growth…		cellular_component; cell wall; intracellular; nucleus; nuclear envelope; cytoplasm; mitochondrion; cytoskeleton; microtubule; plasma membrane; cell cortex; endomembrane system; microtubule cytoskeleton; membrane; external encapsulating structure; organelle envelope; envelope; organelle; membrane-bounded organelle; non-membrane-bounded organelle; intracellular organelle; intracellular membrane-bou…					0.933177921927487	0.99822524863067	0.94230196422366
GRMZM2G143392_P01	GRMZM2G143392	Zm00001d049160	sig2A			1.8469	23	GO:0000988;GO:0000990;GO:0003674;GO:0005575;GO:0005622;GO:0005623;GO:0005737;GO:0006139;GO:0006351;GO:0006352;GO:0006355;GO:0006399;GO:0006725;GO:0006807;GO:0006996;GO:0008150;GO:0008152;GO:0009058;GO:0009059;GO:0009314;GO:0009416;GO:0009507;GO:0009536;GO:0009628;GO:0009639;GO:0009657;GO:0009658;GO:0009889;GO:0009987;GO:0010114;GO:0010467;GO:0010468;GO:0010556;GO:0016043;GO:0016070;GO:0016987;GO:…	nucleobase-containing compound metabolic process; transcription, DNA-templated; DNA-templated transcription, initiation; regulation of transcription, DNA-templated; tRNA metabolic process; cellular aromatic compound metabolic process; nitrogen compound metabolic process; organelle organization; biological_process; metabolic process; biosynthetic process; macromolecule biosynthetic process; respon…	molecular_function; sigma factor activity; transcription regulator activity	cellular_component; intracellular; cytoplasm; chloroplast; plastid; organelle; membrane-bounded organelle; intracellular organelle; intracellular membrane-bounded organelle					0.933177921927487	0.99822318015588	0.94230196422366
GRMZM2G047867_P01	GRMZM2G047867	Zm00001d046112	spms1	1.60592	17	2.85762	23					ARGSPECAT-PWY; POLYAMINSYN3-PWY	spermine biosynthesis; superpathway of polyamine biosynthesis II	SPERMINE-SYNTHASE-RXN; SPERMINE-SYNTHASE-RXN	EC-2.5.1.22; EC-2.5.1.22	0.933177921927487	0.998221111681091	0.94230196422366
GRMZM2G022269_P01	GRMZM2G022269	Zm00001d034856	tufm1	7.92183	32	4.49382	23									0.933177921927487	0.998216974731512	0.94230196422366
GRMZM2G104294_P01	GRMZM2G104294	Zm00001d026483	cpr2	6.38653	31	3.57215	23	GO:0003674;GO:0003824;GO:0003958;GO:0005575;GO:0005622;GO:0005623;GO:0005737;GO:0005783;GO:0006725;GO:0008150;GO:0008152;GO:0009698;GO:0009987;GO:0012505;GO:0016491;GO:0016651;GO:0016653;GO:0019748;GO:0043226;GO:0043227;GO:0043229;GO:0043231;GO:0044237;GO:0044424;GO:0044444;GO:0044464;GO:0055114;GO:0071704;GO:1901360	cellular aromatic compound metabolic process; biological_process; metabolic process; phenylpropanoid metabolic process; cellular process; secondary metabolic process; cellular metabolic process; oxidation-reduction process; organic substance metabolic process; organic cyclic compound metabolic process	molecular_function; catalytic activity; NADPH-hemoprotein reductase activity; oxidoreductase activity; oxidoreductase activity, acting on NAD(P)H; oxidoreductase activity, acting on NAD(P)H, heme protein as acceptor	cellular_component; intracellular; cytoplasm; endoplasmic reticulum; endomembrane system; organelle; membrane-bounded organelle; intracellular organelle; intracellular membrane-bounded organelle					0.933177921927487	0.998214906256722	0.94230196422366
GRMZM5G819807_P01	GRMZM5G819807	Zm00001d040322	pco131370	5.23315	29	2.83565	23	GO:0000302;GO:0005575;GO:0005622;GO:0005623;GO:0005737;GO:0006950;GO:0006979;GO:0008150;GO:0009507;GO:0009526;GO:0009532;GO:0009536;GO:0009570;GO:0009941;GO:0010468;GO:0019222;GO:0031967;GO:0031975;GO:0042221;GO:0043226;GO:0043227;GO:0043229;GO:0043231;GO:0044422;GO:0044424;GO:0044434;GO:0044435;GO:0044444;GO:0044446;GO:0044464;GO:0050789;GO:0050896;GO:0060255;GO:0065007;GO:1901700	response to reactive oxygen species; response to stress; response to oxidative stress; biological_process; regulation of gene expression; regulation of metabolic process; response to chemical; regulation of biological process; response to stimulus; regulation of macromolecule metabolic process; biological regulation; response to oxygen-containing compound		cellular_component; intracellular; cytoplasm; chloroplast; plastid envelope; plastid stroma; plastid; chloroplast stroma; chloroplast envelope; organelle envelope; envelope; organelle; membrane-bounded organelle; intracellular organelle; intracellular membrane-bounded organelle					0.933177921927487	0.998212837781933	0.94230196422366
GRMZM2G179732_P02	GRMZM2G179732	Zm00001d041948				3.50189	23	GO:0005575;GO:0005622;GO:0005623;GO:0005737;GO:0005768;GO:0006810;GO:0006886;GO:0006996;GO:0007033;GO:0007034;GO:0007275;GO:0008104;GO:0008150;GO:0009987;GO:0012505;GO:0015031;GO:0015833;GO:0016043;GO:0016192;GO:0031410;GO:0031982;GO:0032501;GO:0032502;GO:0033036;GO:0034613;GO:0042886;GO:0043226;GO:0043227;GO:0043229;GO:0044424;GO:0044444;GO:0044464;GO:0045184;GO:0045324;GO:0046907;GO:0048731;GO:…	transport; intracellular protein transport; organelle organization; vacuole organization; vacuolar transport; multicellular organism development; protein localization; biological_process; cellular process; protein transport; peptide transport; cellular component organization; vesicle-mediated transport; multicellular organismal process; developmental process; macromolecule localization; cellular …		cellular_component; intracellular; cytoplasm; endosome; endomembrane system; cytoplasmic vesicle; vesicle; organelle; membrane-bounded organelle; intracellular organelle; intracellular vesicle					0.933177921927487	0.998210769307144	0.94230196422366
GRMZM2G415117_P01	GRMZM2G415117	Zm00001d047695				0.0113668	13	GO:0001101;GO:0002376;GO:0003674;GO:0003824;GO:0005488;GO:0005507;GO:0005575;GO:0005622;GO:0005623;GO:0005737;GO:0006950;GO:0006952;GO:0006955;GO:0007154;GO:0007165;GO:0008150;GO:0008483;GO:0009507;GO:0009532;GO:0009536;GO:0009570;GO:0009605;GO:0009607;GO:0009627;GO:0009719;GO:0009725;GO:0009735;GO:0009751;GO:0009814;GO:0009862;GO:0009863;GO:0009987;GO:0010033;GO:0010285;GO:0014070;GO:0016740;GO:…	response to acid chemical; immune system process; response to stress; defense response; immune response; cell communication; signal transduction; biological_process; response to external stimulus; response to biotic stimulus; systemic acquired resistance; response to endogenous stimulus; response to hormone; response to cytokinin; response to salicylic acid; defense response, incompatible interac…	molecular_function; catalytic activity; binding; copper ion binding; transaminase activity; L,L-diaminopimelate aminotransferase activity; transferase activity; transferase activity, transferring nitrogenous groups; ion binding; cation binding; metal ion binding; transition metal ion binding	cellular_component; intracellular; cytoplasm; chloroplast; plastid stroma; plastid; chloroplast stroma; organelle; membrane-bounded organelle; intracellular organelle; intracellular membrane-bounded organelle	PWY-5097	L-lysine biosynthesis VI	RXN-7737	EC-2.6.1.83	0.933177921927487	0.998208700832354	0.94230196422366
GRMZM2G381766_P01	GRMZM2G381766	Zm00001d007803		0	1	0	1									0.933177921927487	0.998192153034039	0.94230196422366
GRMZM2G092120_P01	GRMZM2G092120			0	12	2.1351	23	GO:0005575;GO:0005622;GO:0005623;GO:0005737;GO:0005768;GO:0005794;GO:0005802;GO:0012505;GO:0031410;GO:0031982;GO:0031984;GO:0043226;GO:0043227;GO:0043229;GO:0043231;GO:0044422;GO:0044424;GO:0044431;GO:0044444;GO:0044446;GO:0044464;GO:0097708;GO:0098791			cellular_component; intracellular; cytoplasm; endosome; Golgi apparatus; trans-Golgi network; endomembrane system; cytoplasmic vesicle; vesicle; organelle subcompartment; organelle; membrane-bounded organelle; intracellular organelle; intracellular membrane-bounded organelle; intracellular vesicle; Golgi apparatus subcompartment					0.933177921927487	0.99818801608446	0.94230196422366
GRMZM2G158818_P01	GRMZM2G158818	Zm00001d009719		0	12	3.1706	23									0.933177921927487	0.998181810660092	0.94230196422366
GRMZM2G066902_P01	GRMZM2G066902	Zm00001d007706		6.38032	32	2.4346	23									0.933177921927487	0.998179742185302	0.94230196422366
GRMZM2G159171_P01	GRMZM2G159171	Zm00001d043517		2.62785	27	2.7792	23	GO:0005575;GO:0005622;GO:0005623;GO:0005737;GO:0005773;GO:0005783;GO:0008150;GO:0009888;GO:0010073;GO:0012505;GO:0032501;GO:0032502;GO:0043226;GO:0043227;GO:0043229;GO:0043231;GO:0044424;GO:0044444;GO:0044464;GO:0048507;GO:0048856	biological_process; tissue development; meristem maintenance; multicellular organismal process; developmental process; meristem development; anatomical structure development		cellular_component; intracellular; cytoplasm; vacuole; endoplasmic reticulum; endomembrane system; organelle; membrane-bounded organelle; intracellular organelle; intracellular membrane-bounded organelle					0.933177921927487	0.998177673710513	0.94230196422366
GRMZM2G062357_P01	GRMZM2G062357	Zm00001d034519		2.45957	25	2.55099	23	GO:0005575;GO:0005622;GO:0005623;GO:0005737;GO:0005777;GO:0008150;GO:0008152;GO:0009850;GO:0009987;GO:0010817;GO:0042445;GO:0042579;GO:0043226;GO:0043227;GO:0043229;GO:0043231;GO:0044237;GO:0044424;GO:0044444;GO:0044464;GO:0065007;GO:0065008	biological_process; metabolic process; auxin metabolic process; cellular process; regulation of hormone levels; hormone metabolic process; cellular metabolic process; biological regulation; regulation of biological quality		cellular_component; intracellular; cytoplasm; peroxisome; microbody; organelle; membrane-bounded organelle; intracellular organelle; intracellular membrane-bounded organelle	PWY66-21; PWY0-1313	ethanol degradation II; acetate conversion to acetyl-CoA	ACETATE--COA-LIGASE-RXN; ACETATE--COA-LIGASE-RXN	EC-6.2.1.1; EC-6.2.1.1	0.933177921927487	0.998169399811355	0.94230196422366
GRMZM2G169929_P01	GRMZM2G169929	Zm00001d039677				1.91982	23									0.933177921927487	0.998163194386987	0.94230196422366
GRMZM2G392798_P01	GRMZM2G392798	Zm00001d017216	umc2724	5.13196	30	2.3694	23	GO:0000175;GO:0000957;GO:0000959;GO:0000963;GO:0003674;GO:0003824;GO:0004518;GO:0004527;GO:0004532;GO:0004540;GO:0004654;GO:0006139;GO:0006396;GO:0006401;GO:0006725;GO:0006807;GO:0008150;GO:0008152;GO:0008408;GO:0009056;GO:0009057;GO:0009987;GO:0010467;GO:0016070;GO:0016740;GO:0016772;GO:0016779;GO:0016787;GO:0016788;GO:0016796;GO:0016896;GO:0019439;GO:0034641;GO:0034655;GO:0043170;GO:0044237;GO:…	mitochondrial RNA catabolic process; mitochondrial RNA metabolic process; mitochondrial RNA processing; nucleobase-containing compound metabolic process; RNA processing; RNA catabolic process; cellular aromatic compound metabolic process; nitrogen compound metabolic process; biological_process; metabolic process; catabolic process; macromolecule catabolic process; cellular process; gene expressio…	3'-5'-exoribonuclease activity; molecular_function; catalytic activity; nuclease activity; exonuclease activity; exoribonuclease activity; ribonuclease activity; polyribonucleotide nucleotidyltransferase activity; 3'-5' exonuclease activity; transferase activity; transferase activity, transferring phosphorus-containing groups; nucleotidyltransferase activity; hydrolase activity; hydrolase activit…						0.933177921927487	0.998154920487829	0.94230196422366
GRMZM2G090156_P01	GRMZM2G090156	Zm00001d053909		0	8	2.38403	23									0.933177921927487	0.99815285201304	0.94230196422366
GRMZM2G424783_P02	GRMZM2G424783	Zm00001d037808		5.64067	30	2.95482	23									0.933177921927487	0.99815078353825	0.94230196422366
GRMZM2G050984_P01	GRMZM2G050984	Zm00001d029626		3.44341	28	2.37614	23	GO:0000302;GO:0001101;GO:0003674;GO:0003824;GO:0004854;GO:0005575;GO:0005622;GO:0005623;GO:0005737;GO:0005829;GO:0006139;GO:0006144;GO:0006145;GO:0006725;GO:0006801;GO:0006807;GO:0006950;GO:0006979;GO:0008150;GO:0008152;GO:0009056;GO:0009112;GO:0009414;GO:0009415;GO:0009628;GO:0009987;GO:0010035;GO:0016491;GO:0016725;GO:0016726;GO:0019439;GO:0034641;GO:0042221;GO:0042554;GO:0044237;GO:0044238;GO:…	response to reactive oxygen species; response to acid chemical; nucleobase-containing compound metabolic process; purine nucleobase metabolic process; purine nucleobase catabolic process; cellular aromatic compound metabolic process; superoxide metabolic process; nitrogen compound metabolic process; response to stress; response to oxidative stress; biological_process; metabolic process; catabolic…	molecular_function; catalytic activity; xanthine dehydrogenase activity; oxidoreductase activity; oxidoreductase activity, acting on CH or CH2 groups; oxidoreductase activity, acting on CH or CH2 groups, NAD or NADP as acceptor	cellular_component; intracellular; cytoplasm; cytosol	PWY-6237; PWY-6607; PWY-6606; PWY-6596	nucleobase ascorbate transport I; guanosine nucleotides degradation I; guanosine nucleotides degradation II; adenosine nucleotides degradation I	RXN0-901; RXN0-901; RXN0-901; RXN0-901	EC-1.17.1.4; EC-1.17.1.4; EC-1.17.1.4; EC-1.17.1.4	0.933177921927487	0.998148715063461	0.94230196422366
GRMZM2G176495_P01	GRMZM2G176495	Zm00001d038063		0	1	1.79525	23									0.933177921927487	0.998146646588671	0.44230196422366
GRMZM5G885867_P02	GRMZM5G885867	Zm00001d026501	gln1	0	2	2.05464	23					PWY-381; PWY-6963; PWY-6963; PWY-6964; GLNSYN-PWY; PWY-6549; PWY-7060	nitrate reduction II (assimilatory); ammonia assimilation cycle I; ammonia assimilation cycle I; ammonia assimilation cycle II; L-glutamine biosynthesis I; L-glutamine biosynthesis III; ornithine-citrulline shuttle	GLUTAMINESYN-RXN; GLNSYN-PWY; GLUTAMINESYN-RXN; GLUTAMINESYN-RXN; GLUTAMINESYN-RXN; GLUTAMINESYN-RXN; GLUTAMINESYN-RXN	EC-6.3.1.2; -; EC-6.3.1.2; EC-6.3.1.2; EC-6.3.1.2; EC-6.3.1.2; EC-6.3.1.2	0.933177921927487	0.998140441164303	0.94230196422366
GRMZM2G494514_P01	GRMZM2G494514	Zm00001d016615	Zm00001d016615	0	13	1.95471	23	GO:0001101;GO:0003674;GO:0005488;GO:0005543;GO:0005544;GO:0005575;GO:0005623;GO:0005886;GO:0005911;GO:0008150;GO:0008289;GO:0008361;GO:0009266;GO:0009270;GO:0009415;GO:0009506;GO:0009628;GO:0009987;GO:0010035;GO:0010941;GO:0016020;GO:0016043;GO:0030054;GO:0032535;GO:0042221;GO:0043167;GO:0043168;GO:0044464;GO:0045793;GO:0048519;GO:0048523;GO:0050789;GO:0050794;GO:0050896;GO:0055044;GO:0060548;GO:…	response to acid chemical; biological_process; regulation of cell size; response to temperature stimulus; response to humidity; response to water; response to abiotic stimulus; cellular process; response to inorganic substance; regulation of cell death; cellular component organization; regulation of cellular component size; response to chemical; positive regulation of cell size; negative regulati…	molecular_function; binding; phospholipid binding; calcium-dependent phospholipid binding; lipid binding; ion binding; anion binding	cellular_component; plasma membrane; cell-cell junction; plasmodesma; membrane; cell junction; symplast; cell periphery					0.933177921927487	0.998136304214724	0.94230196422366
GRMZM2G096020_P01	GRMZM2G096020	Zm00001d027519		5.26975	32	2.40524	23	GO:0005575;GO:0005622;GO:0005623;GO:0005737;GO:0005777;GO:0006082;GO:0006950;GO:0008150;GO:0008152;GO:0009058;GO:0009611;GO:0009694;GO:0009695;GO:0009987;GO:0010817;GO:0016053;GO:0019752;GO:0032787;GO:0042445;GO:0042446;GO:0042579;GO:0043226;GO:0043227;GO:0043229;GO:0043231;GO:0043436;GO:0044237;GO:0044249;GO:0044281;GO:0044283;GO:0044424;GO:0044444;GO:0044464;GO:0046394;GO:0050896;GO:0065007;GO:…	organic acid metabolic process; response to stress; biological_process; metabolic process; biosynthetic process; response to wounding; jasmonic acid metabolic process; jasmonic acid biosynthetic process; cellular process; regulation of hormone levels; organic acid biosynthetic process; carboxylic acid metabolic process; monocarboxylic acid metabolic process; hormone metabolic process; hormone bio…		cellular_component; intracellular; cytoplasm; peroxisome; microbody; organelle; membrane-bounded organelle; intracellular organelle; intracellular membrane-bounded organelle	PWY-735	jasmonic acid biosynthesis	RXN-10695	EC-6.2.1	0.933177921927487	0.998132167265145	0.94230196422366
GRMZM2G038494_P01	GRMZM2G038494	Zm00001d034318	cl35478_1b	3.81783	29	2.93022	23									0.933177921927487	0.998128030315567	0.94230196422366
GRMZM2G318780_P02	GRMZM2G318780	Zm00001d029091	sus2	4.45742	24	1.61541	23	GO:0000003;GO:0001101;GO:0003006;GO:0003674;GO:0003824;GO:0005975;GO:0005976;GO:0005982;GO:0005984;GO:0005985;GO:0006073;GO:0006950;GO:0007275;GO:0008150;GO:0008152;GO:0008194;GO:0009311;GO:0009414;GO:0009415;GO:0009628;GO:0009743;GO:0009791;GO:0009987;GO:0010033;GO:0010035;GO:0010154;GO:0010431;GO:0010555;GO:0016157;GO:0016740;GO:0016757;GO:0016758;GO:0021700;GO:0022414;GO:0032501;GO:0032502;GO:…	reproduction; response to acid chemical; developmental process involved in reproduction; carbohydrate metabolic process; polysaccharide metabolic process; starch metabolic process; disaccharide metabolic process; sucrose metabolic process; cellular glucan metabolic process; response to stress; multicellular organism development; biological_process; metabolic process; oligosaccharide metabolic pro…	molecular_function; catalytic activity; UDP-glycosyltransferase activity; sucrose synthase activity; transferase activity; transferase activity, transferring glycosyl groups; transferase activity, transferring hexosyl groups; UDP-glucosyltransferase activity; glucosyltransferase activity		PWY-3801	sucrose degradation II (sucrose synthase)	SUCROSE-SYNTHASE-RXN	EC-2.4.1.13	0.933177921927487	0.998125961840777	0.94230196422366
GRMZM2G055960_P01	GRMZM2G055960	Zm00001d005638		0	8	2.49305	23									0.933177921927487	0.99811561946683	0.94230196422366
GRMZM2G090338_P01	GRMZM2G090338	Zm00001d038625	sir1	6.86251	32	3.79329	23	GO:0003674;GO:0003676;GO:0003677;GO:0003824;GO:0005488;GO:0005507;GO:0005575;GO:0005576;GO:0005622;GO:0005623;GO:0005737;GO:0006275;GO:0006323;GO:0006790;GO:0006950;GO:0006970;GO:0006996;GO:0008150;GO:0008152;GO:0009266;GO:0009295;GO:0009409;GO:0009507;GO:0009526;GO:0009532;GO:0009536;GO:0009570;GO:0009628;GO:0009651;GO:0009889;GO:0009941;GO:0009987;GO:0010319;GO:0010556;GO:0016002;GO:0016020;GO:…	regulation of DNA replication; DNA packaging; sulfur compound metabolic process; response to stress; response to osmotic stress; organelle organization; biological_process; metabolic process; response to temperature stimulus; response to cold; response to abiotic stimulus; response to salt stress; regulation of biosynthetic process; cellular process; regulation of macromolecule biosynthetic proce…	molecular_function; nucleic acid binding; DNA binding; catalytic activity; binding; copper ion binding; sulfite reductase activity; oxidoreductase activity; oxidoreductase activity, acting on a sulfur group of donors; oxidoreductase activity, acting on a sulfur group of donors, iron-sulfur protein as acceptor; ion binding; cation binding; metal ion binding; transition metal ion binding; sulfite r…	cellular_component; extracellular region; intracellular; cytoplasm; nucleoid; chloroplast; plastid envelope; plastid stroma; plastid; chloroplast stroma; chloroplast envelope; stromule; membrane; organelle envelope; envelope; chloroplast nucleoid; plastid nucleoid; organelle; membrane-bounded organelle; non-membrane-bounded organelle; intracellular organelle; intracellular membrane-bounded organe…	SULFMETII-PWY	assimilatory sulfate reduction II	SULFITE-REDUCTASE-FERREDOXIN-RXN	EC-1.8.7.1	0.933177921927487	0.998111482517251	0.94230196422366
GRMZM2G170336_P01	GRMZM2G170336	Zm00001d028427		6.49088	32	4.07893	23					PWY-4861; PWY-5114	UDP-&alpha;-D-galacturonate biosynthesis I (from UDP-D-glucuronate); UDP-sugars interconversion	UDP-GLUCURONATE-4-EPIMERASE-RXN; PWY-4861	EC-5.1.3.6; -	0.933177921927487	0.998107345567672	0.94230196422366
GRMZM2G131020_P01	GRMZM2G131020	Zm00001d036760		0	4	3.46416	23									0.933177921927487	0.998103208618093	0.94230196422366
GRMZM2G012942_P01	GRMZM2G012942	Zm00001d004159		2.95362	25	1.86768	23	GO:0005575;GO:0005622;GO:0005623;GO:0005737;GO:0005773;GO:0005829;GO:0005886;GO:0016020;GO:0019898;GO:0043226;GO:0043227;GO:0043229;GO:0043231;GO:0044424;GO:0044425;GO:0044444;GO:0044464;GO:0071944			cellular_component; intracellular; cytoplasm; vacuole; cytosol; plasma membrane; membrane; extrinsic component of membrane; organelle; membrane-bounded organelle; intracellular organelle; intracellular membrane-bounded organelle; cell periphery					0.933177921927487	0.998099071668515	0.94230196422366
GRMZM2G104632_P01	GRMZM2G104632	Zm00001d015383	pco070235b	8.25705	31	4.46428	23	GO:0000003;GO:0003006;GO:0003674;GO:0003824;GO:0004365;GO:0005488;GO:0005507;GO:0005575;GO:0005622;GO:0005623;GO:0005737;GO:0005975;GO:0007275;GO:0008150;GO:0008152;GO:0008270;GO:0009536;GO:0009555;GO:0009719;GO:0009725;GO:0009735;GO:0009791;GO:0009908;GO:0010033;GO:0016020;GO:0016491;GO:0016620;GO:0016903;GO:0022414;GO:0022622;GO:0032501;GO:0032502;GO:0042221;GO:0042592;GO:0043167;GO:0043169;GO:…	reproduction; developmental process involved in reproduction; carbohydrate metabolic process; multicellular organism development; biological_process; metabolic process; pollen development; response to endogenous stimulus; response to hormone; response to cytokinin; post-embryonic development; flower development; response to organic substance; reproductive process; root system development; multice…	molecular_function; catalytic activity; glyceraldehyde-3-phosphate dehydrogenase (NAD+) (phosphorylating) activity; binding; copper ion binding; zinc ion binding; oxidoreductase activity; oxidoreductase activity, acting on the aldehyde or oxo group of donors, NAD or NADP as acceptor; oxidoreductase activity, acting on the aldehyde or oxo group of donors; ion binding; cation binding; glyceraldehyd…	cellular_component; intracellular; cytoplasm; plastid; membrane; organelle; membrane-bounded organelle; intracellular organelle; intracellular membrane-bounded organelle	GLUCONEO-PWY; SUCSYN-PWY; PWY-1042; PWY-5484; GLYCOLYSIS	gluconeogenesis I; sucrose biosynthesis I (from photosynthesis); glycolysis IV (plant cytosol); glycolysis II (from fructose 6-phosphate); glycolysis I (from glucose 6-phosphate)	GAPOXNPHOSPHN-RXN; GAPOXNPHOSPHN-RXN; GAPOXNPHOSPHN-RXN; GAPOXNPHOSPHN-RXN; GAPOXNPHOSPHN-RXN	EC-1.2.1.12; EC-1.2.1.12; EC-1.2.1.12; EC-1.2.1.12; EC-1.2.1.12	0.933177921927487	0.998097003193725	0.94230196422366
GRMZM2G421857_P02	GRMZM2G421857	Zm00001d053765	vpp3	7.9084	32	5.08486	23	GO:0000325;GO:0002020;GO:0003674;GO:0005488;GO:0005515;GO:0005575;GO:0005576;GO:0005618;GO:0005622;GO:0005623;GO:0005737;GO:0005773;GO:0005774;GO:0005794;GO:0005886;GO:0005911;GO:0006950;GO:0006970;GO:0006996;GO:0007030;GO:0007275;GO:0008150;GO:0009506;GO:0009507;GO:0009526;GO:0009536;GO:0009555;GO:0009628;GO:0009651;GO:0009941;GO:0009987;GO:0010256;GO:0012505;GO:0016020;GO:0016043;GO:0019899;GO:…	response to stress; response to osmotic stress; organelle organization; Golgi organization; multicellular organism development; biological_process; pollen development; response to abiotic stimulus; response to salt stress; cellular process; endomembrane system organization; cellular component organization; multicellular organismal process; developmental process; gametophyte development; anatomica…	protease binding; molecular_function; binding; protein binding; enzyme binding	plant-type vacuole; cellular_component; extracellular region; cell wall; intracellular; cytoplasm; vacuole; vacuolar membrane; Golgi apparatus; plasma membrane; cell-cell junction; plasmodesma; chloroplast; plastid envelope; plastid; chloroplast envelope; endomembrane system; membrane; cell junction; external encapsulating structure; organelle membrane; organelle envelope; envelope; organelle; me…					0.933177921927487	0.998084592344988	0.94230196422366
GRMZM2G155512_P03	GRMZM2G155512	Zm00001d024759	pco064740	0	11	2.43274	23									0.933177921927487	0.99807838692062	0.94230196422366
GRMZM2G092475_P02	GRMZM2G092475	Zm00001d039061				0.155942	17	GO:0005575;GO:0005622;GO:0005623;GO:0005737;GO:0009507;GO:0009526;GO:0009536;GO:0009941;GO:0031967;GO:0031975;GO:0043226;GO:0043227;GO:0043229;GO:0043231;GO:0044422;GO:0044424;GO:0044434;GO:0044435;GO:0044444;GO:0044446;GO:0044464			cellular_component; intracellular; cytoplasm; chloroplast; plastid envelope; plastid; chloroplast envelope; organelle envelope; envelope; organelle; membrane-bounded organelle; intracellular organelle; intracellular membrane-bounded organelle					0.933177921927487	0.998076318445831	0.94230196422366
GRMZM2G038153_P01	GRMZM2G038153	Zm00001d029195	tps8	0	4	0.207325	20					PWY-6275; PWY-6275	&beta;-caryophyllene biosynthesis; &beta;-caryophyllene biosynthesis	RXN-8415; RXN-8414	EC-4.2.3.104; EC-4.2.3.57	0.933177921927487	0.998068044546673	0.44230196422366
GRMZM2G072892_P01	GRMZM2G072892	Zm00001d029053		2.65351	25	1.86679	23									0.933177921927487	0.998063907597094	0.94230196422366
GRMZM2G076276_P01	GRMZM2G076276	Zm00001d013524				2.03221	23	GO:0000271;GO:0003674;GO:0003824;GO:0005575;GO:0005622;GO:0005623;GO:0005737;GO:0005768;GO:0005794;GO:0005802;GO:0005975;GO:0005976;GO:0008150;GO:0008152;GO:0008194;GO:0009058;GO:0009059;GO:0009664;GO:0009832;GO:0009987;GO:0010289;GO:0010383;GO:0010393;GO:0010394;GO:0012505;GO:0016043;GO:0016051;GO:0016740;GO:0016757;GO:0016758;GO:0017144;GO:0031410;GO:0031982;GO:0031984;GO:0033692;GO:0034637;GO:…	polysaccharide biosynthetic process; carbohydrate metabolic process; polysaccharide metabolic process; biological_process; metabolic process; biosynthetic process; macromolecule biosynthetic process; plant-type cell wall organization; plant-type cell wall biogenesis; cellular process; homogalacturonan biosynthetic process; cell wall polysaccharide metabolic process; galacturonan metabolic process…	molecular_function; catalytic activity; UDP-glycosyltransferase activity; transferase activity; transferase activity, transferring glycosyl groups; transferase activity, transferring hexosyl groups; polygalacturonate 4-alpha-galacturonosyltransferase activity	cellular_component; intracellular; cytoplasm; endosome; Golgi apparatus; trans-Golgi network; endomembrane system; cytoplasmic vesicle; vesicle; organelle subcompartment; organelle; membrane-bounded organelle; intracellular organelle; intracellular membrane-bounded organelle; intracellular vesicle; Golgi apparatus subcompartment	PWY-1061	homogalacturonan biosynthesis	2.4.1.43-RXN	EC-2.4.1.43	0.933177921927487	0.998057702172726	0.94230196422366
GRMZM2G135199_P01	GRMZM2G135199			0	2	1.84659	23	GO:0005575;GO:0005623;GO:0005886;GO:0016020;GO:0044464;GO:0071944			cellular_component; plasma membrane; membrane; cell periphery					0.933177921927487	0.998055633697936	0.94230196422366
GRMZM2G375064_P01	GRMZM2G375064	Zm00001d038948		0	2	0.19173	23	GO:0003674;GO:0003824;GO:0005575;GO:0005622;GO:0005623;GO:0005737;GO:0006082;GO:0006520;GO:0006536;GO:0006537;GO:0006541;GO:0006807;GO:0008150;GO:0008152;GO:0008652;GO:0009058;GO:0009064;GO:0009084;GO:0009507;GO:0009532;GO:0009536;GO:0009570;GO:0009719;GO:0009725;GO:0009735;GO:0009987;GO:0010033;GO:0010035;GO:0010038;GO:0015930;GO:0016040;GO:0016053;GO:0016491;GO:0016638;GO:0016639;GO:0019676;GO:…	organic acid metabolic process; cellular amino acid metabolic process; glutamate metabolic process; glutamate biosynthetic process; glutamine metabolic process; nitrogen compound metabolic process; biological_process; metabolic process; cellular amino acid biosynthetic process; biosynthetic process; glutamine family amino acid metabolic process; glutamine family amino acid biosynthetic process; r…	molecular_function; catalytic activity; glutamate synthase activity; glutamate synthase (NADH) activity; oxidoreductase activity; oxidoreductase activity, acting on the CH-NH2 group of donors; oxidoreductase activity, acting on the CH-NH2 group of donors, NAD or NADP as acceptor; glutamate synthase activity, NAD(P)H as acceptor	cellular_component; intracellular; cytoplasm; chloroplast; plastid stroma; plastid; chloroplast stroma; organelle; membrane-bounded organelle; intracellular organelle; intracellular membrane-bounded organelle	GLUGLNSYN-PWY; GLUTAMINDEG-PWY; PWY-6963; PWY-6963; PWY-5921	L-glutamate biosynthesis IV; L-glutamine degradation I; ammonia assimilation cycle I; ammonia assimilation cycle I; glutaminyl-tRNA<sup>gln</sup> biosynthesis via transamidation	GLUTAMATE-SYNTHASE-NADH-RXN; GLUTAMIN-RXN; GLUGLNSYN-PWY; GLUTAMATE-SYNTHASE-NADH-RXN; GLUTAMIN-RXN	EC-1.4.1.14; EC-3.5.1.38; -; EC-1.4.1.14; EC-3.5.1.38	0.933177921927487	0.998053565223147	0.94230196422366
GRMZM2G425249_P01	GRMZM2G425249	Zm00001d043652	umc1286	0	4	2.12566	23	GO:0003674;GO:0003824;GO:0004103;GO:0004305;GO:0006629;GO:0006644;GO:0006646;GO:0006650;GO:0006656;GO:0006657;GO:0006793;GO:0006796;GO:0006807;GO:0006950;GO:0008150;GO:0008152;GO:0008610;GO:0008654;GO:0009058;GO:0009611;GO:0009987;GO:0016301;GO:0016310;GO:0016740;GO:0016772;GO:0016773;GO:0019637;GO:0044237;GO:0044238;GO:0044249;GO:0044255;GO:0045017;GO:0046337;GO:0046470;GO:0046474;GO:0046486;GO:…	lipid metabolic process; phospholipid metabolic process; phosphatidylethanolamine biosynthetic process; glycerophospholipid metabolic process; phosphatidylcholine biosynthetic process; CDP-choline pathway; phosphorus metabolic process; phosphate-containing compound metabolic process; nitrogen compound metabolic process; response to stress; biological_process; metabolic process; lipid biosynthetic…	molecular_function; catalytic activity; choline kinase activity; ethanolamine kinase activity; kinase activity; transferase activity; transferase activity, transferring phosphorus-containing groups; phosphotransferase activity, alcohol group as acceptor						0.933177921927487	0.998051496748358	0.94230196422366
GRMZM2G020146_P01	GRMZM2G020146	Zm00001d014983	IDP781	4.38732	31	2.19554	23	GO:0005575;GO:0005622;GO:0005623;GO:0005737;GO:0005773;GO:0005829;GO:0043226;GO:0043227;GO:0043229;GO:0043231;GO:0044424;GO:0044444;GO:0044464			cellular_component; intracellular; cytoplasm; vacuole; cytosol; organelle; membrane-bounded organelle; intracellular organelle; intracellular membrane-bounded organelle					0.933177921927487	0.998030812000463	0.94230196422366
GRMZM5G817551_P04	GRMZM5G817551	Zm00001d019591				2.56552	23									0.933177921927487	0.998028743525674	0.94230196422366
GRMZM2G123305_P01	GRMZM2G123305	Zm00001d049855		0.944065	16	2.1323	22									0.933177921927487	0.998022538101306	0.94230196422366
GRMZM2G171410_P04	GRMZM2G171410	Zm00001d002961		0.611903	16	2.23324	23									0.933177921927487	0.99800805877778	0.94230196422366
GRMZM2G161969_P01	GRMZM2G161969	Zm00001d053580		6.94	32	3.27213	23	GO:0003674;GO:0005488;GO:0005507;GO:0005575;GO:0005622;GO:0005623;GO:0005737;GO:0005739;GO:0009507;GO:0009526;GO:0009536;GO:0009941;GO:0031967;GO:0031975;GO:0043167;GO:0043169;GO:0043226;GO:0043227;GO:0043229;GO:0043231;GO:0044422;GO:0044424;GO:0044434;GO:0044435;GO:0044444;GO:0044446;GO:0044464;GO:0046872;GO:0046914		molecular_function; binding; copper ion binding; ion binding; cation binding; metal ion binding; transition metal ion binding	cellular_component; intracellular; cytoplasm; mitochondrion; chloroplast; plastid envelope; plastid; chloroplast envelope; organelle envelope; envelope; organelle; membrane-bounded organelle; intracellular organelle; intracellular membrane-bounded organelle	PYRUVDEHYD-PWY	pyruvate decarboxylation to acetyl CoA	RXN0-1133	EC-2.3.1.12	0.933177921927487	0.99800599030299	0.94230196422366
GRMZM2G330751_P01	GRMZM2G330751	Zm00001d013874				0	6									0.933177921927487	0.998003921828201	0.94230196422366
GRMZM2G180691_P01	GRMZM2G180691	Zm00001d005110		2.96041	24	3.27807	23	GO:0005575;GO:0005622;GO:0005623;GO:0005634;GO:0005737;GO:0005829;GO:0043226;GO:0043227;GO:0043229;GO:0043231;GO:0044424;GO:0044444;GO:0044464			cellular_component; intracellular; nucleus; cytoplasm; cytosol; organelle; membrane-bounded organelle; intracellular organelle; intracellular membrane-bounded organelle					0.933177921927487	0.998001853353411	0.94230196422366
GRMZM2G010356_P01	GRMZM2G010356	Zm00001d004509	tps17	0	9	0.784099	22					PWY-5733; PWY-5733	germacrene biosynthesis; germacrene biosynthesis	RXN-8939; RXN-8553	EC-4.2.3.77; EC-4.2.3.71	0.933177921927487	0.997997716403833	0.44230196422366
GRMZM2G056357_P02	GRMZM2G056357	Zm00001d032516		0	12	2.34782	23									0.933177921927487	0.997995647929043	0.94230196422366
GRMZM2G142150_P01	GRMZM2G142150	Zm00001d021376	mterf25			1.41368	23									0.933177921927487	0.997993579454254	0.94230196422366
GRMZM2G002361_P01	GRMZM2G002361	Zm00001d010915		5.53495	31	2.91165	23									0.933177921927487	0.997987374029885	0.94230196422366
GRMZM2G128434_P01	GRMZM2G128434	Zm00001d020018				0.0551652	18									0.933177921927487	0.997981168605517	0.94230196422366
GRMZM2G058276_P01	GRMZM2G058276	Zm00001d008369		7.6129	32	3.8512	23									0.933177921927487	0.997977031655938	0.94230196422366
GRMZM2G034122_P01	GRMZM2G034122	Zm00001d012858		3.0221	21	2.96423	23									0.933177921927487	0.997972894706359	0.94230196422366
GRMZM5G833032_P02	GRMZM5G833032	Zm00001d017609	mybr100			1.8194	23									0.933177921927487	0.99797082623157	0.94230196422366
GRMZM2G132903_P01	GRMZM2G132903	Zm00001d009182	ech1	6.21027	32	3.69273	23	GO:0003674;GO:0003824;GO:0003857;GO:0004165;GO:0004300;GO:0005575;GO:0005618;GO:0005622;GO:0005623;GO:0005634;GO:0005730;GO:0005737;GO:0005777;GO:0005911;GO:0006082;GO:0006629;GO:0006631;GO:0006635;GO:0008150;GO:0008152;GO:0008692;GO:0009056;GO:0009062;GO:0009506;GO:0009987;GO:0016042;GO:0016054;GO:0016491;GO:0016508;GO:0016614;GO:0016616;GO:0016829;GO:0016835;GO:0016836;GO:0016853;GO:0016854;GO:…	organic acid metabolic process; lipid metabolic process; fatty acid metabolic process; fatty acid beta-oxidation; biological_process; metabolic process; catabolic process; fatty acid catabolic process; cellular process; lipid catabolic process; organic acid catabolic process; fatty acid oxidation; carboxylic acid metabolic process; lipid modification; monocarboxylic acid metabolic process; lipid …	molecular_function; catalytic activity; 3-hydroxyacyl-CoA dehydrogenase activity; dodecenoyl-CoA delta-isomerase activity; enoyl-CoA hydratase activity; 3-hydroxybutyryl-CoA epimerase activity; oxidoreductase activity; long-chain-enoyl-CoA hydratase activity; oxidoreductase activity, acting on CH-OH group of donors; oxidoreductase activity, acting on the CH-OH group of donors, NAD or NADP as acce…	cellular_component; cell wall; intracellular; nucleus; nucleolus; cytoplasm; peroxisome; cell-cell junction; plasmodesma; cell junction; external encapsulating structure; membrane-enclosed lumen; nuclear lumen; microbody; organelle; membrane-bounded organelle; non-membrane-bounded organelle; intracellular organelle; intracellular membrane-bounded organelle; intracellular non-membrane-bounded orga…	PWY-5136; PWY-5136; PWY-5138; PWY-5138; PWY-5137; PWY-7036; PWY-6837	fatty acid &beta;-oxidation II (peroxisome); fatty acid &beta;-oxidation II (peroxisome); unsaturated, even numbered fatty acid &beta;-oxidation; unsaturated, even numbered fatty acid &beta;-oxidation; fatty acid &beta;-oxidation III (unsaturated, odd number); very long chain fatty acid biosynthesis II; fatty acid beta-oxidation V (unsaturated, odd number, di-isomerase-dependent)	OHACYL-COA-DEHYDROG-RXN; ENOYL-COA-HYDRAT-RXN; ENOYL-COA-HYDRAT-RXN; RXN-7836; ENOYL-COA-DELTA-ISOM-RXN; RXN-13304; RXN-7836	EC-1.1.1.35; EC-4.2.1.17; EC-4.2.1.17; EC-5.3.3.8; EC-5.3.3.8; EC-4.2.1.134; EC-5.3.3.8	0.933177921927487	0.997964620807202	0.94230196422366
GRMZM2G046037_P01	GRMZM2G046037	Zm00001d011227				1.07287	22									0.933177921927487	0.997962552332412	0.44230196422366
GRMZM2G134930_P01	GRMZM2G134930	Zm00001d036440	umc59a	0	1	2.43713	23									0.933177921927487	0.997958415382833	0.94230196422366
GRMZM5G866861_P02	GRMZM5G866861	Zm00001d038128	scy2	0	3	2.05256	23	GO:0005575;GO:0005622;GO:0005623;GO:0005737;GO:0006996;GO:0008104;GO:0008150;GO:0009526;GO:0009536;GO:0009657;GO:0009658;GO:0009668;GO:0009987;GO:0010027;GO:0016043;GO:0031967;GO:0031975;GO:0033036;GO:0033365;GO:0034613;GO:0043226;GO:0043227;GO:0043229;GO:0043231;GO:0044422;GO:0044424;GO:0044435;GO:0044444;GO:0044446;GO:0044464;GO:0051179;GO:0051641;GO:0061024;GO:0070727;GO:0071840;GO:0072598	organelle organization; protein localization; biological_process; plastid organization; chloroplast organization; plastid membrane organization; cellular process; thylakoid membrane organization; cellular component organization; macromolecule localization; protein localization to organelle; cellular protein localization; localization; cellular localization; membrane organization; cellular macromo…		cellular_component; intracellular; cytoplasm; plastid envelope; plastid; organelle envelope; envelope; organelle; membrane-bounded organelle; intracellular organelle; intracellular membrane-bounded organelle					0.933177921927487	0.997956346908044	0.94230196422366
GRMZM2G173536_P01	GRMZM2G173536	Zm00001d004006		3.85448	25	3.62994	23	GO:0001932;GO:0003674;GO:0005575;GO:0005618;GO:0005623;GO:0008150;GO:0009505;GO:0019207;GO:0019220;GO:0019222;GO:0019887;GO:0030234;GO:0030312;GO:0031323;GO:0031399;GO:0032268;GO:0042325;GO:0043549;GO:0044464;GO:0045859;GO:0050789;GO:0050790;GO:0050794;GO:0051171;GO:0051174;GO:0051246;GO:0051338;GO:0060255;GO:0065007;GO:0065009;GO:0071944;GO:0080090;GO:0098772	regulation of protein phosphorylation; biological_process; regulation of phosphate metabolic process; regulation of metabolic process; regulation of cellular metabolic process; regulation of protein modification process; regulation of cellular protein metabolic process; regulation of phosphorylation; regulation of kinase activity; regulation of protein kinase activity; regulation of biological pr…	molecular_function; kinase regulator activity; protein kinase regulator activity; enzyme regulator activity; molecular function regulator	cellular_component; cell wall; plant-type cell wall; external encapsulating structure; cell periphery					0.933177921927487	0.997950141483676	0.94230196422366
GRMZM2G002492_P02	GRMZM2G002492	Zm00001d028152				1.94525	23									0.933177921927487	0.997946004534097	0.94230196422366
GRMZM2G107457_P01	GRMZM2G107457	Zm00001d018863	hen1	2.12886	26	1.95377	23	GO:0000003;GO:0001510;GO:0002252;GO:0002376;GO:0003002;GO:0003006;GO:0003674;GO:0003824;GO:0005575;GO:0005622;GO:0005623;GO:0005634;GO:0005737;GO:0006139;GO:0006379;GO:0006396;GO:0006725;GO:0006807;GO:0006950;GO:0006952;GO:0006955;GO:0007275;GO:0007389;GO:0008150;GO:0008152;GO:0008168;GO:0008173;GO:0009451;GO:0009605;GO:0009607;GO:0009615;GO:0009616;GO:0009653;GO:0009791;GO:0009892;GO:0009908;GO:…	reproduction; RNA methylation; immune effector process; immune system process; regionalization; developmental process involved in reproduction; nucleobase-containing compound metabolic process; mRNA cleavage; RNA processing; cellular aromatic compound metabolic process; nitrogen compound metabolic process; response to stress; defense response; immune response; multicellular organism development; …	molecular_function; catalytic activity; methyltransferase activity; RNA methyltransferase activity; transferase activity; transferase activity, transferring one-carbon groups; catalytic activity, acting on RNA	cellular_component; intracellular; nucleus; cytoplasm; organelle; membrane-bounded organelle; intracellular organelle; intracellular membrane-bounded organelle					0.933177921927487	0.997943936059307	0.94230196422366
GRMZM2G152040_P01	GRMZM2G152040	Zm00001d037551				1.51563	23	GO:0003674;GO:0003824;GO:0005575;GO:0005622;GO:0005623;GO:0005737;GO:0008728;GO:0009507;GO:0009536;GO:0016740;GO:0016772;GO:0016778;GO:0043226;GO:0043227;GO:0043229;GO:0043231;GO:0044424;GO:0044444;GO:0044464		molecular_function; catalytic activity; GTP diphosphokinase activity; transferase activity; transferase activity, transferring phosphorus-containing groups; diphosphotransferase activity	cellular_component; intracellular; cytoplasm; chloroplast; plastid; organelle; membrane-bounded organelle; intracellular organelle; intracellular membrane-bounded organelle					0.933177921927487	0.997941867584518	0.94230196422366
GRMZM2G132021_P03	GRMZM2G132021	Zm00001d008559	crs2	0	1	1.79286	23									0.933177921927487	0.997939799109728	0.94230196422366
GRMZM2G008623_P01	GRMZM2G008623	Zm00001d007038	AY109645	6.73937	32	2.94991	23	GO:0000502;GO:0005575;GO:0005576;GO:0005622;GO:0005623;GO:0005634;GO:0005737;GO:0005773;GO:0005774;GO:0005829;GO:0006950;GO:0008150;GO:0009266;GO:0009409;GO:0009628;GO:0010035;GO:0010038;GO:0016020;GO:0031090;GO:0032991;GO:0042221;GO:0043226;GO:0043227;GO:0043229;GO:0043231;GO:0044422;GO:0044424;GO:0044437;GO:0044444;GO:0044446;GO:0044464;GO:0046686;GO:0048046;GO:0050896;GO:0098588;GO:0098805;GO:…	response to stress; biological_process; response to temperature stimulus; response to cold; response to abiotic stimulus; response to inorganic substance; response to metal ion; response to chemical; response to cadmium ion; response to stimulus		proteasome complex; cellular_component; extracellular region; intracellular; nucleus; cytoplasm; vacuole; vacuolar membrane; cytosol; membrane; organelle membrane; protein-containing complex; organelle; membrane-bounded organelle; intracellular organelle; intracellular membrane-bounded organelle; apoplast; bounding membrane of organelle; whole membrane; catalytic complex; peptidase complex; endop…					0.933177921927487	0.997937730634939	0.94230196422366
GRMZM2G444540_P01	GRMZM2G444540	Zm00001d007777				0.0658502	23									0.933177921927487	0.997929456735781	0.94230196422366
GRMZM2G110897_P01	GRMZM2G110897	Zm00001d042694		0	2	1.81302	23									0.933177921927487	0.997919114361834	0.94230196422366
GRMZM5G852877_P02	GRMZM5G852877	Zm00001d024951	ucp1			2.24391	23	GO:0003333;GO:0003674;GO:0005215;GO:0005342;GO:0005575;GO:0005622;GO:0005623;GO:0005737;GO:0005739;GO:0005740;GO:0005743;GO:0005773;GO:0005774;GO:0005911;GO:0006810;GO:0006811;GO:0006812;GO:0006820;GO:0006865;GO:0008150;GO:0008152;GO:0008509;GO:0008514;GO:0009506;GO:0009507;GO:0009536;GO:0009853;GO:0009987;GO:0015075;GO:0015171;GO:0015318;GO:0015672;GO:0015711;GO:0015849;GO:0016020;GO:0017077;GO:…	amino acid transmembrane transport; transport; ion transport; cation transport; anion transport; amino acid transport; biological_process; metabolic process; photorespiration; cellular process; monovalent inorganic cation transport; organic anion transport; organic acid transport; ion transmembrane transport; cellular metabolic compound salvage; cellular metabolic process; carboxylic acid transpo…	molecular_function; transporter activity; organic acid transmembrane transporter activity; anion transmembrane transporter activity; organic anion transmembrane transporter activity; ion transmembrane transporter activity; amino acid transmembrane transporter activity; inorganic molecular entity transmembrane transporter activity; oxidative phosphorylation uncoupler activity; transmembrane transp…	cellular_component; intracellular; cytoplasm; mitochondrion; mitochondrial envelope; mitochondrial inner membrane; vacuole; vacuolar membrane; cell-cell junction; plasmodesma; chloroplast; plastid; membrane; organelle inner membrane; cell junction; organelle membrane; mitochondrial membrane; organelle envelope; envelope; organelle; membrane-bounded organelle; intracellular organelle; intracellula…					0.933177921927487	0.997912908937466	0.94230196422366
GRMZM2G303728_P01	GRMZM2G303728	Zm00001d050272				1.00117	23									0.933177921927487	0.997910840462676	0.44230196422366
GRMZM2G113409_P01	GRMZM2G113409	Zm00001d016855	pco116691	1.50488	21	2.85062	23	GO:0000325;GO:0005575;GO:0005622;GO:0005623;GO:0005737;GO:0005773;GO:0005774;GO:0009705;GO:0016020;GO:0031090;GO:0043226;GO:0043227;GO:0043229;GO:0043231;GO:0044422;GO:0044424;GO:0044437;GO:0044444;GO:0044446;GO:0044464;GO:0098588;GO:0098805			plant-type vacuole; cellular_component; intracellular; cytoplasm; vacuole; vacuolar membrane; plant-type vacuole membrane; membrane; organelle membrane; organelle; membrane-bounded organelle; intracellular organelle; intracellular membrane-bounded organelle; bounding membrane of organelle; whole membrane					0.933177921927487	0.997908771987887	0.94230196422366
GRMZM2G082855_P01	GRMZM2G082855	Zm00001d045481	er3	0	15	1.51391	23									0.933177921927487	0.997900498088729	0.94230196422366
GRMZM2G176542_P02	GRMZM2G176542	Zm00001d042487				1.54033	23	GO:0001505;GO:0001676;GO:0006082;GO:0006629;GO:0006631;GO:0006690;GO:0007275;GO:0007399;GO:0007405;GO:0008150;GO:0008152;GO:0008283;GO:0009058;GO:0009987;GO:0019369;GO:0019752;GO:0022008;GO:0030154;GO:0032501;GO:0032502;GO:0032787;GO:0033559;GO:0042133;GO:0042136;GO:0043436;GO:0044237;GO:0044238;GO:0044249;GO:0044255;GO:0044281;GO:0048699;GO:0048731;GO:0048856;GO:0048869;GO:0061351;GO:0065007;GO:…	regulation of neurotransmitter levels; long-chain fatty acid metabolic process; organic acid metabolic process; lipid metabolic process; fatty acid metabolic process; icosanoid metabolic process; multicellular organism development; nervous system development; neuroblast proliferation; biological_process; metabolic process; cell population proliferation; biosynthetic process; cellular process; ara…			LIPAS-PWY; LIPAS-PWY	triacylglycerol degradation; triacylglycerol degradation	RXN-1602; TRIACYLGLYCEROL-LIPASE-RXN	EC-3.1.1; EC-3.1.1.34	0.933177921927487	0.997888087239993	0.94230196422366
GRMZM2G070273_P01	GRMZM2G070273	Zm00001d001928	kcbp1	0	12	1.31	23	GO:0000166;GO:0000226;GO:0000902;GO:0000904;GO:0001578;GO:0003002;GO:0003674;GO:0003774;GO:0003777;GO:0003779;GO:0003824;GO:0005488;GO:0005509;GO:0005515;GO:0005516;GO:0005575;GO:0005622;GO:0005623;GO:0005737;GO:0005819;GO:0005856;GO:0005874;GO:0005881;GO:0005938;GO:0006928;GO:0006996;GO:0007010;GO:0007017;GO:0007018;GO:0007154;GO:0007267;GO:0007275;GO:0007389;GO:0008017;GO:0008092;GO:0008150;GO:…	microtubule cytoskeleton organization; cell morphogenesis; cell morphogenesis involved in differentiation; microtubule bundle formation; regionalization; movement of cell or subcellular component; organelle organization; cytoskeleton organization; microtubule-based process; microtubule-based movement; cell communication; cell-cell signaling; multicellular organism development; pattern specificati…	nucleotide binding; molecular_function; motor activity; microtubule motor activity; actin binding; catalytic activity; binding; calcium ion binding; protein binding; calmodulin binding; microtubule binding; cytoskeletal protein binding; ATP-dependent microtubule motor activity, minus-end-directed; tubulin binding; pyrophosphatase activity; hydrolase activity; hydrolase activity, acting on acid an…	cellular_component; intracellular; cytoplasm; spindle; cytoskeleton; microtubule; cytoplasmic microtubule; cell cortex; phragmoplast; microtubule cytoskeleton; cortical cytoskeleton; cortical microtubule cytoskeleton; organelle; non-membrane-bounded organelle; intracellular organelle; intracellular non-membrane-bounded organelle; cortical microtubule; cell periphery; mitotic spindle; supramolecul…					0.933177921927487	0.997886018765203	0.94230196422366
GRMZM2G026767_P03	GRMZM2G026767	Zm00001d029785		1.61842	17	1.88385	23	GO:0002376;GO:0006950;GO:0006952;GO:0006955;GO:0008150;GO:0009605;GO:0009607;GO:0009620;GO:0043207;GO:0045087;GO:0050832;GO:0050896;GO:0051704;GO:0051707;GO:0098542	immune system process; response to stress; defense response; immune response; biological_process; response to external stimulus; response to biotic stimulus; response to fungus; response to external biotic stimulus; innate immune response; defense response to fungus; response to stimulus; multi-organism process; response to other organism; defense response to other organism							0.933177921927487	0.997875676391256	0.94230196422366
GRMZM2G070605_P01	GRMZM2G070605	Zm00001d009028		2.77424	19	1.93416	22									0.933177921927487	0.997869470966888	0.94230196422366
GRMZM2G153434_P01	GRMZM2G153434	Zm00001d008285	GRMZM2G153434	0	6	1.25785	23									0.933177921927487	0.997859128592941	0.94230196422366
GRMZM2G139038_P01	GRMZM2G139038	Zm00001d003222		0	15	2.46974	23									0.933177921927487	0.997857060118151	0.94230196422366
GRMZM2G174730_P01	GRMZM2G174730	Zm00001d038623	pco138756	6.13449	27	4.04729	23	GO:0005575;GO:0005622;GO:0005623;GO:0005737;GO:0005768;GO:0005794;GO:0005802;GO:0005886;GO:0012505;GO:0016020;GO:0031410;GO:0031982;GO:0031984;GO:0043226;GO:0043227;GO:0043229;GO:0043231;GO:0044422;GO:0044424;GO:0044431;GO:0044444;GO:0044446;GO:0044464;GO:0071944;GO:0097708;GO:0098791			cellular_component; intracellular; cytoplasm; endosome; Golgi apparatus; trans-Golgi network; plasma membrane; endomembrane system; membrane; cytoplasmic vesicle; vesicle; organelle subcompartment; organelle; membrane-bounded organelle; intracellular organelle; intracellular membrane-bounded organelle; cell periphery; intracellular vesicle; Golgi apparatus subcompartment					0.933177921927487	0.997850854693783	0.94230196422366
GRMZM2G019926_P03	GRMZM2G019926	Zm00001d031013		5.22989	30	2.65695	23	GO:0003674;GO:0003824;GO:0004485;GO:0005488;GO:0005575;GO:0005622;GO:0005623;GO:0005737;GO:0005739;GO:0005829;GO:0005840;GO:0006082;GO:0006520;GO:0006551;GO:0006552;GO:0006807;GO:0008150;GO:0008152;GO:0009056;GO:0009063;GO:0009081;GO:0009083;GO:0009987;GO:0016054;GO:0016421;GO:0016874;GO:0016885;GO:0019752;GO:0022626;GO:0032991;GO:0043167;GO:0043169;GO:0043226;GO:0043227;GO:0043228;GO:0043229;GO:…	organic acid metabolic process; cellular amino acid metabolic process; leucine metabolic process; leucine catabolic process; nitrogen compound metabolic process; biological_process; metabolic process; catabolic process; cellular amino acid catabolic process; branched-chain amino acid metabolic process; branched-chain amino acid catabolic process; cellular process; organic acid catabolic process; …	molecular_function; catalytic activity; methylcrotonoyl-CoA carboxylase activity; binding; CoA carboxylase activity; ligase activity; ligase activity, forming carbon-carbon bonds; ion binding; cation binding; metal ion binding; transition metal ion binding; cobalt ion binding	cellular_component; intracellular; cytoplasm; mitochondrion; cytosol; ribosome; cytosolic ribosome; protein-containing complex; organelle; membrane-bounded organelle; non-membrane-bounded organelle; intracellular organelle; intracellular membrane-bounded organelle; intracellular non-membrane-bounded organelle; ribonucleoprotein complex	LEU-DEG2-PWY	L-leucine degradation I	METHYLCROTONYL-COA-CARBOXYLASE-RXN	EC-6.4.1.4	0.933177921927487	0.997846717744204	0.94230196422366
GRMZM2G005980_P01	GRMZM2G005980	Zm00001d008224		7.21536	32	3.71035	23									0.933177921927487	0.997840512319836	0.94230196422366
GRMZM2G134480_P01	GRMZM2G134480	Zm00001d022578	php20020	5.67137	27	2.31297	23	GO:0003674;GO:0003824;GO:0004842;GO:0005575;GO:0005622;GO:0005623;GO:0005737;GO:0005829;GO:0005886;GO:0005911;GO:0006464;GO:0006807;GO:0008150;GO:0008152;GO:0009506;GO:0009605;GO:0009607;GO:0009987;GO:0010035;GO:0010038;GO:0016020;GO:0016567;GO:0016740;GO:0019538;GO:0019787;GO:0030054;GO:0032446;GO:0036211;GO:0042221;GO:0043170;GO:0043207;GO:0043412;GO:0044237;GO:0044238;GO:0044260;GO:0044267;GO:…	cellular protein modification process; nitrogen compound metabolic process; biological_process; metabolic process; response to external stimulus; response to biotic stimulus; cellular process; response to inorganic substance; response to metal ion; protein ubiquitination; protein metabolic process; protein modification by small protein conjugation; protein modification process; response to chemic…	molecular_function; catalytic activity; ubiquitin-protein transferase activity; transferase activity; ubiquitin-like protein transferase activity; catalytic activity, acting on a protein	cellular_component; intracellular; cytoplasm; cytosol; plasma membrane; cell-cell junction; plasmodesma; membrane; cell junction; symplast; cell periphery					0.933177921927487	0.997832238420678	0.94230196422366
GRMZM2G051534_P01	GRMZM2G051534	Zm00001d005052				1.57562	23									0.933177921927487	0.997819827571942	0.94230196422366
GRMZM2G005973_P01	GRMZM2G005973	Zm00001d038084		1.70557	17	2.96174	23									0.933177921927487	0.997817759097152	0.94230196422366
GRMZM2G152686_P01	GRMZM2G152686	Zm00001d043986	pco139502b	6.85061	31	3.67816	23	GO:0000003;GO:0000287;GO:0003006;GO:0003674;GO:0003824;GO:0004743;GO:0005488;GO:0005575;GO:0005622;GO:0005623;GO:0005737;GO:0005739;GO:0005975;GO:0006082;GO:0006090;GO:0006091;GO:0006096;GO:0006139;GO:0006163;GO:0006164;GO:0006165;GO:0006629;GO:0006631;GO:0006633;GO:0006725;GO:0006732;GO:0006733;GO:0006753;GO:0006754;GO:0006757;GO:0006793;GO:0006796;GO:0006807;GO:0007275;GO:0008150;GO:0008152;GO:…	reproduction; developmental process involved in reproduction; carbohydrate metabolic process; organic acid metabolic process; pyruvate metabolic process; generation of precursor metabolites and energy; glycolytic process; nucleobase-containing compound metabolic process; purine nucleotide metabolic process; purine nucleotide biosynthetic process; nucleoside diphosphate phosphorylation; lipid meta…	magnesium ion binding; molecular_function; catalytic activity; pyruvate kinase activity; binding; transferase activity; transferase activity, transferring phosphorus-containing groups; phosphotransferase activity, alcohol group as acceptor; potassium ion binding; alkali metal ion binding; ion binding; cation binding; metal ion binding	cellular_component; intracellular; cytoplasm; mitochondrion; chloroplast; plastid stroma; plastid; chloroplast stroma; organelle; membrane-bounded organelle; intracellular organelle; intracellular membrane-bounded organelle	PWY-1042; PWY-5723; PWY-5484; GLYCOLYSIS	glycolysis IV (plant cytosol); Rubisco shunt; glycolysis II (from fructose 6-phosphate); glycolysis I (from glucose 6-phosphate)	PEPDEPHOS-RXN; PEPDEPHOS-RXN; PEPDEPHOS-RXN; PEPDEPHOS-RXN	EC-2.7.1.40; EC-2.7.1.40; EC-2.7.1.40; EC-2.7.1.40	0.933177921927487	0.997813622147573	0.94230196422366
GRMZM2G141473_P01	GRMZM2G141473	Zm00001d034388	ao4	0	14	0.950905	23	GO:0003674;GO:0003824;GO:0004029;GO:0004031;GO:0005488;GO:0005515;GO:0005575;GO:0005622;GO:0005623;GO:0005737;GO:0005829;GO:0006066;GO:0006082;GO:0006629;GO:0006714;GO:0006720;GO:0006721;GO:0006790;GO:0006807;GO:0008150;GO:0008152;GO:0008299;GO:0008610;GO:0009058;GO:0009687;GO:0009688;GO:0009850;GO:0009851;GO:0009987;GO:0010293;GO:0010817;GO:0016053;GO:0016106;GO:0016114;GO:0016143;GO:0016491;GO:…	alcohol metabolic process; organic acid metabolic process; lipid metabolic process; sesquiterpenoid metabolic process; isoprenoid metabolic process; terpenoid metabolic process; sulfur compound metabolic process; nitrogen compound metabolic process; biological_process; metabolic process; isoprenoid biosynthetic process; lipid biosynthetic process; biosynthetic process; abscisic acid metabolic pro…	molecular_function; catalytic activity; aldehyde dehydrogenase (NAD+) activity; aldehyde oxidase activity; binding; protein binding; abscisic aldehyde oxidase activity; oxidoreductase activity; oxidoreductase activity, acting on the aldehyde or oxo group of donors, NAD or NADP as acceptor; oxidoreductase activity, acting on the aldehyde or oxo group of donors, oxygen as acceptor; oxidoreductase a…	cellular_component; intracellular; cytoplasm; cytosol	PWY-3181	L-tryptophan degradation VI (via tryptamine)	INDOLE-3-ACETALDEHYDE-OXIDASE-RXN	EC-1.2.3.7	0.933177921927487	0.997803279773626	0.94230196422366
GRMZM2G171801_P01	GRMZM2G171801	Zm00001d018516	GRMZM2G171801	0.549921	16	1.82113	23									0.933177921927487	0.997799142824047	0.94230196422366
GRMZM2G177203_P02	GRMZM2G177203					0.0739175	14									0.933177921927487	0.997792937399679	0.94230196422366
GRMZM2G040743_P01	GRMZM2G040743	Zm00001d029758				2.67554	23	GO:0001101;GO:0003674;GO:0003824;GO:0004672;GO:0004674;GO:0005575;GO:0005622;GO:0005623;GO:0005737;GO:0005829;GO:0005886;GO:0006464;GO:0006468;GO:0006793;GO:0006796;GO:0006807;GO:0007154;GO:0007165;GO:0008150;GO:0008152;GO:0009719;GO:0009725;GO:0009737;GO:0009738;GO:0009755;GO:0009931;GO:0009987;GO:0010033;GO:0010119;GO:0010359;GO:0010857;GO:0016020;GO:0016301;GO:0016310;GO:0016740;GO:0016772;GO:…	response to acid chemical; cellular protein modification process; protein phosphorylation; phosphorus metabolic process; phosphate-containing compound metabolic process; nitrogen compound metabolic process; cell communication; signal transduction; biological_process; metabolic process; response to endogenous stimulus; response to hormone; response to abscisic acid; abscisic acid-activated signali…	molecular_function; catalytic activity; protein kinase activity; protein serine/threonine kinase activity; calcium-dependent protein serine/threonine kinase activity; calcium-dependent protein kinase activity; kinase activity; transferase activity; transferase activity, transferring phosphorus-containing groups; phosphotransferase activity, alcohol group as acceptor; catalytic activity, acting on…	cellular_component; intracellular; cytoplasm; cytosol; plasma membrane; membrane; cell periphery					0.933177921927487	0.997786731975311	0.94230196422366
GRMZM2G146994_P01	GRMZM2G146994	Zm00001d033046		0.615945	16	2.46922	23									0.933177921927487	0.997784663500521	0.94230196422366
GRMZM2G140667_P01	GRMZM2G140667	Zm00001d007234	apx2	7.95365	32	4.91986	23					PWY-6959; PWY-2261	L-ascorbate degradation V; ascorbate glutathione cycle	RXN-12440; RXN-3521	EC-1.11.1.11; -	0.933177921927487	0.997782595025732	0.94230196422366
GRMZM2G077490_P01	GRMZM2G077490	Zm00001d039196		2.50615	20	2.26299	23	GO:0006807;GO:0008150;GO:0008152;GO:0010467;GO:0019538;GO:0043170;GO:0044238;GO:0051604;GO:0071704;GO:1901564	nitrogen compound metabolic process; biological_process; metabolic process; gene expression; protein metabolic process; macromolecule metabolic process; primary metabolic process; protein maturation; organic substance metabolic process; organonitrogen compound metabolic process							0.933177921927487	0.997776389601364	0.94230196422366
GRMZM2G069422_P02	GRMZM2G069422	Zm00001d051572		3.61155	26	2.7913	23									0.933177921927487	0.997763978752627	0.94230196422366
GRMZM2G047777_P01	GRMZM2G047777	Zm00001d005980				1.82196	23									0.933177921927487	0.997761910277838	0.44230196422366
GRMZM5G808350_P02	GRMZM5G808350	Zm00001d029266		0	1	1.81642	23									0.933177921927487	0.997759841803048	0.94230196422366
GRMZM2G173660_P01	GRMZM2G173660	Zm00001d026640	mis12a	0	8	1.48666	23	GO:0000775;GO:0005575;GO:0005622;GO:0005623;GO:0005634;GO:0005694;GO:0043226;GO:0043227;GO:0043228;GO:0043229;GO:0043231;GO:0043232;GO:0044422;GO:0044424;GO:0044427;GO:0044446;GO:0044464;GO:0098687			chromosome, centromeric region; cellular_component; intracellular; nucleus; chromosome; organelle; membrane-bounded organelle; non-membrane-bounded organelle; intracellular organelle; intracellular membrane-bounded organelle; intracellular non-membrane-bounded organelle; chromosomal region					0.933177921927487	0.99775363637868	0.44230196422366
GRMZM2G042253_P01	GRMZM2G042253	Zm00001d028409		0	3	0.321726	22	GO:0005575;GO:0005622;GO:0005623;GO:0005737;GO:0006457;GO:0008150;GO:0009507;GO:0009526;GO:0009532;GO:0009536;GO:0009570;GO:0009941;GO:0009987;GO:0031967;GO:0031975;GO:0043226;GO:0043227;GO:0043229;GO:0043231;GO:0044422;GO:0044424;GO:0044434;GO:0044435;GO:0044444;GO:0044446;GO:0044464	protein folding; biological_process; cellular process		cellular_component; intracellular; cytoplasm; chloroplast; plastid envelope; plastid stroma; plastid; chloroplast stroma; chloroplast envelope; organelle envelope; envelope; organelle; membrane-bounded organelle; intracellular organelle; intracellular membrane-bounded organelle					0.933177921927487	0.99775156790389	0.94230196422366
GRMZM2G132854_P01	GRMZM2G132854	Zm00001d053822		5.81519	31	3.71879	23									0.933177921927487	0.997743294004733	0.94230196422366
GRMZM2G085577_P01	GRMZM2G085577	Zm00001d042842	pho2	7.73747	32	3.82316	23	GO:0001101;GO:0003674;GO:0003824;GO:0004645;GO:0005575;GO:0005622;GO:0005623;GO:0005737;GO:0005829;GO:0006950;GO:0008150;GO:0009414;GO:0009415;GO:0009507;GO:0009536;GO:0009628;GO:0010035;GO:0010038;GO:0016740;GO:0016757;GO:0016758;GO:0042221;GO:0043226;GO:0043227;GO:0043229;GO:0043231;GO:0044424;GO:0044444;GO:0044464;GO:0046686;GO:0050896;GO:1901700	response to acid chemical; response to stress; biological_process; response to water deprivation; response to water; response to abiotic stimulus; response to inorganic substance; response to metal ion; response to chemical; response to cadmium ion; response to stimulus; response to oxygen-containing compound	molecular_function; catalytic activity; 1,4-alpha-oligoglucan phosphorylase activity; transferase activity; transferase activity, transferring glycosyl groups; transferase activity, transferring hexosyl groups	cellular_component; intracellular; cytoplasm; cytosol; chloroplast; plastid; organelle; membrane-bounded organelle; intracellular organelle; intracellular membrane-bounded organelle					0.933177921927487	0.997741225529943	0.94230196422366
GRMZM2G145107_P01	GRMZM2G145107	Zm00001d018527	sut4	0.65046	16	2.67552	23	GO:0003674;GO:0005215;GO:0005575;GO:0005622;GO:0005623;GO:0005737;GO:0005794;GO:0006810;GO:0006950;GO:0008150;GO:0008515;GO:0008643;GO:0009611;GO:0012505;GO:0015144;GO:0015154;GO:0015157;GO:0015766;GO:0015770;GO:0015772;GO:0022857;GO:0034219;GO:0042995;GO:0043226;GO:0043227;GO:0043229;GO:0043231;GO:0044424;GO:0044444;GO:0044464;GO:0050896;GO:0051179;GO:0051234;GO:0055085;GO:0071702;GO:0090406;GO:…	transport; response to stress; biological_process; carbohydrate transport; response to wounding; disaccharide transport; sucrose transport; oligosaccharide transport; carbohydrate transmembrane transport; response to stimulus; localization; establishment of localization; transmembrane transport; organic substance transport	molecular_function; transporter activity; sucrose transmembrane transporter activity; carbohydrate transmembrane transporter activity; disaccharide transmembrane transporter activity; oligosaccharide transmembrane transporter activity; transmembrane transporter activity	cellular_component; intracellular; cytoplasm; Golgi apparatus; endomembrane system; cell projection; organelle; membrane-bounded organelle; intracellular organelle; intracellular membrane-bounded organelle; pollen tube; plasma membrane bounded cell projection					0.933177921927487	0.997722609256838	0.94230196422366
GRMZM2G043453_P01	GRMZM2G043453	Zm00001d013013	chld1	0	14	1.53236	23	GO:0005575;GO:0005622;GO:0005623;GO:0005737;GO:0009507;GO:0009532;GO:0009534;GO:0009536;GO:0009570;GO:0009579;GO:0031976;GO:0031984;GO:0043226;GO:0043227;GO:0043229;GO:0043231;GO:0044422;GO:0044424;GO:0044434;GO:0044435;GO:0044444;GO:0044446;GO:0044464			cellular_component; intracellular; cytoplasm; chloroplast; plastid stroma; chloroplast thylakoid; plastid; chloroplast stroma; thylakoid; plastid thylakoid; organelle subcompartment; organelle; membrane-bounded organelle; intracellular organelle; intracellular membrane-bounded organelle	CHLOROPHYLL-SYN	3,8-divinyl-chlorophyllide <i>a</i> biosynthesis I (aerobic, light-dependent)	RXN1F-20	EC-6.6.1.1	0.933177921927487	0.997720540782049	0.94230196422366
GRMZM2G110408_P01	GRMZM2G110408	Zm00001d046971	pza00152	0	8	1.86906	23	GO:0005575;GO:0005622;GO:0005623;GO:0005737;GO:0006091;GO:0006807;GO:0006996;GO:0008150;GO:0008152;GO:0009056;GO:0009057;GO:0009314;GO:0009416;GO:0009507;GO:0009526;GO:0009534;GO:0009535;GO:0009536;GO:0009579;GO:0009628;GO:0009642;GO:0009644;GO:0009657;GO:0009658;GO:0009668;GO:0009719;GO:0009725;GO:0009735;GO:0009765;GO:0009892;GO:0009941;GO:0009987;GO:0010027;GO:0010033;GO:0010109;GO:0010205;GO:…	generation of precursor metabolites and energy; nitrogen compound metabolic process; organelle organization; biological_process; metabolic process; catabolic process; macromolecule catabolic process; response to radiation; response to light stimulus; response to abiotic stimulus; response to light intensity; response to high light intensity; plastid organization; chloroplast organization; plastid…		cellular_component; intracellular; cytoplasm; chloroplast; plastid envelope; chloroplast thylakoid; chloroplast thylakoid membrane; plastid; thylakoid; chloroplast envelope; membrane; organelle envelope; envelope; plastid thylakoid; thylakoid lumen; organelle subcompartment; photosynthetic membrane; thylakoid membrane; organelle; membrane-bounded organelle; intracellular organelle; intracellular …					0.933177921927487	0.997712266882891	0.94230196422366
GRMZM2G084489_P01	GRMZM2G084489	Zm00001d010490				1.33255	23									0.933177921927487	0.997703992983733	0.94230196422366
GRMZM2G006507_P03	GRMZM2G006507	Zm00001d050633		4.28033	25	3.07633	23									0.933177921927487	0.997697787559365	0.94230196422366
GRMZM2G159105_P01	GRMZM2G159105	Zm00001d043516		0	3	2.57245	23	GO:0001101;GO:0002376;GO:0003674;GO:0005488;GO:0005515;GO:0005575;GO:0005623;GO:0005886;GO:0006950;GO:0006952;GO:0006955;GO:0007154;GO:0007165;GO:0008150;GO:0009605;GO:0009607;GO:0009620;GO:0009719;GO:0009725;GO:0009737;GO:0009738;GO:0009755;GO:0009787;GO:0009789;GO:0009966;GO:0009967;GO:0009987;GO:0010033;GO:0010646;GO:0010647;GO:0016020;GO:0019899;GO:0019900;GO:0019901;GO:0023051;GO:0023052;GO:…	response to acid chemical; immune system process; response to stress; defense response; immune response; cell communication; signal transduction; biological_process; response to external stimulus; response to biotic stimulus; response to fungus; response to endogenous stimulus; response to hormone; response to abscisic acid; abscisic acid-activated signaling pathway; hormone-mediated signaling pa…	molecular_function; binding; protein binding; enzyme binding; kinase binding; protein kinase binding	cellular_component; plasma membrane; membrane; cell periphery					0.933177921927487	0.997687445185418	0.94230196422366
GRMZM2G101438_P01	GRMZM2G101438	Zm00001d018146		2.12084	20	2.47991	23	GO:0001101;GO:0005575;GO:0005622;GO:0005623;GO:0005737;GO:0008150;GO:0009507;GO:0009536;GO:0009719;GO:0009725;GO:0009737;GO:0010033;GO:0033993;GO:0042221;GO:0043226;GO:0043227;GO:0043229;GO:0043231;GO:0044424;GO:0044444;GO:0044464;GO:0050896;GO:0097305;GO:1901700	response to acid chemical; biological_process; response to endogenous stimulus; response to hormone; response to abscisic acid; response to organic substance; response to lipid; response to chemical; response to stimulus; response to alcohol; response to oxygen-containing compound		cellular_component; intracellular; cytoplasm; chloroplast; plastid; organelle; membrane-bounded organelle; intracellular organelle; intracellular membrane-bounded organelle					0.933177921927487	0.997685376710629	0.94230196422366
GRMZM2G064023_P01	GRMZM2G064023	Zm00001d053685	cts2	5.37586	32	3.02548	23	GO:0000166;GO:0003674;GO:0003824;GO:0004108;GO:0005488;GO:0005524;GO:0005575;GO:0005618;GO:0005622;GO:0005623;GO:0005737;GO:0005739;GO:0008144;GO:0008150;GO:0008270;GO:0009507;GO:0009536;GO:0010035;GO:0010038;GO:0016740;GO:0016746;GO:0017076;GO:0030312;GO:0030554;GO:0032553;GO:0032555;GO:0032559;GO:0035639;GO:0036094;GO:0036440;GO:0042221;GO:0043167;GO:0043168;GO:0043169;GO:0043226;GO:0043227;GO:…	biological_process; response to inorganic substance; response to metal ion; response to chemical; response to cadmium ion; response to stimulus	nucleotide binding; molecular_function; catalytic activity; citrate (Si)-synthase activity; binding; ATP binding; drug binding; zinc ion binding; transferase activity; transferase activity, transferring acyl groups; purine nucleotide binding; adenyl nucleotide binding; ribonucleotide binding; purine ribonucleotide binding; adenyl ribonucleotide binding; purine ribonucleoside triphosphate binding;…	cellular_component; cell wall; intracellular; cytoplasm; mitochondrion; chloroplast; plastid; external encapsulating structure; organelle; membrane-bounded organelle; intracellular organelle; intracellular membrane-bounded organelle; cell periphery	PWY-5690; GLYOXYLATE-BYPASS; PWY-6549	TCA cycle II (plants and fungi); glyoxylate cycle; L-glutamine biosynthesis III	CITSYN-RXN; CITSYN-RXN; CITSYN-RXN	EC-2.3.3.16; EC-2.3.3.16; EC-2.3.3.16	0.933177921927487	0.997677102811471	0.94230196422366
GRMZM2G044681_P01	GRMZM2G044681	Zm00001d003713		3.77384	29	1.85788	23	GO:0000003;GO:0005575;GO:0005576;GO:0005615;GO:0005622;GO:0005623;GO:0005737;GO:0005829;GO:0005886;GO:0005911;GO:0007154;GO:0008037;GO:0008150;GO:0009506;GO:0009856;GO:0009875;GO:0009987;GO:0016020;GO:0022414;GO:0030054;GO:0031982;GO:0032501;GO:0043226;GO:0043227;GO:0043230;GO:0044421;GO:0044424;GO:0044444;GO:0044464;GO:0044706;GO:0048544;GO:0051704;GO:0055044;GO:0060321;GO:0070062;GO:0071944;GO:…	reproduction; cell communication; cell recognition; biological_process; pollination; pollen-pistil interaction; cellular process; reproductive process; multicellular organismal process; multi-multicellular organism process; recognition of pollen; multi-organism process; acceptance of pollen		cellular_component; extracellular region; extracellular space; intracellular; cytoplasm; cytosol; plasma membrane; cell-cell junction; plasmodesma; membrane; cell junction; vesicle; organelle; membrane-bounded organelle; extracellular organelle; symplast; extracellular exosome; cell periphery; extracellular vesicle					0.933177921927487	0.997672965861892	0.94230196422366
GRMZM2G014397_P02	GRMZM2G014397	Zm00001d023582	TIDP3433	6.76173	32	3.63447	23	GO:0005575;GO:0005622;GO:0005623;GO:0005737;GO:0005739;GO:0006950;GO:0007154;GO:0007165;GO:0008150;GO:0009266;GO:0009409;GO:0009507;GO:0009532;GO:0009534;GO:0009535;GO:0009536;GO:0009570;GO:0009579;GO:0009628;GO:0009631;GO:0009719;GO:0009725;GO:0009735;GO:0009987;GO:0010019;GO:0010033;GO:0016020;GO:0023052;GO:0031976;GO:0031984;GO:0034357;GO:0042221;GO:0042651;GO:0043226;GO:0043227;GO:0043229;GO:…	response to stress; cell communication; signal transduction; biological_process; response to temperature stimulus; response to cold; response to abiotic stimulus; cold acclimation; response to endogenous stimulus; response to hormone; response to cytokinin; cellular process; chloroplast-nucleus signaling pathway; response to organic substance; signaling; response to chemical; regulation of biolog…		cellular_component; intracellular; cytoplasm; mitochondrion; chloroplast; plastid stroma; chloroplast thylakoid; chloroplast thylakoid membrane; plastid; chloroplast stroma; thylakoid; membrane; plastid thylakoid; organelle subcompartment; photosynthetic membrane; thylakoid membrane; organelle; membrane-bounded organelle; intracellular organelle; intracellular membrane-bounded organelle; plastid …	PWY-6959; PWY-2261	L-ascorbate degradation V; ascorbate glutathione cycle	RXN-12440; RXN-3521	EC-1.11.1.11; -	0.933177921927487	0.997668828912313	0.94230196422366
GRMZM2G129913_P04	GRMZM2G129913	Zm00001d013262	spo1			1.04652	23	GO:0000003;GO:0000280;GO:0000724;GO:0000725;GO:0003674;GO:0003676;GO:0003677;GO:0005488;GO:0005575;GO:0005622;GO:0005623;GO:0005634;GO:0006139;GO:0006259;GO:0006281;GO:0006302;GO:0006310;GO:0006725;GO:0006807;GO:0006950;GO:0006974;GO:0006996;GO:0007049;GO:0007059;GO:0007127;GO:0007129;GO:0007131;GO:0008150;GO:0008152;GO:0009987;GO:0016043;GO:0022402;GO:0022414;GO:0022607;GO:0033554;GO:0034641;GO:…	reproduction; nuclear division; double-strand break repair via homologous recombination; recombinational repair; nucleobase-containing compound metabolic process; DNA metabolic process; DNA repair; double-strand break repair; DNA recombination; cellular aromatic compound metabolic process; nitrogen compound metabolic process; response to stress; cellular response to DNA damage stimulus; organelle…	molecular_function; nucleic acid binding; DNA binding; binding; organic cyclic compound binding; heterocyclic compound binding	cellular_component; intracellular; nucleus; organelle; membrane-bounded organelle; intracellular organelle; intracellular membrane-bounded organelle					0.933177921927487	0.997666760437524	0.94230196422366
GRMZM2G002115_P01	GRMZM2G002115	Zm00001d035297	TIDP3440			2.11184	23	GO:0002229;GO:0002239;GO:0005575;GO:0005622;GO:0005623;GO:0005737;GO:0006810;GO:0006811;GO:0006820;GO:0006857;GO:0006950;GO:0006952;GO:0008150;GO:0009507;GO:0009536;GO:0009605;GO:0009607;GO:0010035;GO:0010038;GO:0015711;GO:0015833;GO:0034635;GO:0042221;GO:0042886;GO:0042939;GO:0043207;GO:0043226;GO:0043227;GO:0043229;GO:0043231;GO:0044424;GO:0044444;GO:0044464;GO:0046686;GO:0050896;GO:0051179;GO:…	defense response to oomycetes; response to oomycetes; transport; ion transport; anion transport; oligopeptide transport; response to stress; defense response; biological_process; response to external stimulus; response to biotic stimulus; response to inorganic substance; response to metal ion; organic anion transport; peptide transport; glutathione transport; response to chemical; amide transport…		cellular_component; intracellular; cytoplasm; chloroplast; plastid; organelle; membrane-bounded organelle; intracellular organelle; intracellular membrane-bounded organelle					0.933177921927487	0.997658486538366	0.94230196422366
GRMZM2G038791_P01	GRMZM2G038791	Zm00001d015115		5.28809	31	3.23201	23	GO:0005575;GO:0005622;GO:0005623;GO:0005737;GO:0009536;GO:0043226;GO:0043227;GO:0043229;GO:0043231;GO:0044424;GO:0044444;GO:0044464			cellular_component; intracellular; cytoplasm; plastid; organelle; membrane-bounded organelle; intracellular organelle; intracellular membrane-bounded organelle	PWY0-662	PRPP biosynthesis	PRPPSYN-RXN	EC-2.7.6.1	0.933177921927487	0.997648144164419	0.94230196422366
GRMZM2G000264_P01	GRMZM2G000264	Zm00001d021000				3.33794	23									0.933177921927487	0.997646075689629	0.94230196422366
GRMZM2G438722_P01	GRMZM2G438722	Zm00001d047855		2.885	26	2.13297	23	GO:0005575;GO:0005622;GO:0005623;GO:0005737;GO:0005768;GO:0005794;GO:0005802;GO:0005886;GO:0005911;GO:0009506;GO:0012505;GO:0016020;GO:0030054;GO:0031410;GO:0031982;GO:0031984;GO:0043226;GO:0043227;GO:0043229;GO:0043231;GO:0044422;GO:0044424;GO:0044431;GO:0044444;GO:0044446;GO:0044464;GO:0055044;GO:0071944;GO:0097708;GO:0098791			cellular_component; intracellular; cytoplasm; endosome; Golgi apparatus; trans-Golgi network; plasma membrane; cell-cell junction; plasmodesma; endomembrane system; membrane; cell junction; cytoplasmic vesicle; vesicle; organelle subcompartment; organelle; membrane-bounded organelle; intracellular organelle; intracellular membrane-bounded organelle; symplast; cell periphery; intracellular vesicle…					0.933177921927487	0.99764400721484	0.94230196422366
GRMZM2G065566_P01	GRMZM2G065566	Zm00001d010602	cl7841_1	4.31379	27	3.3798	23	GO:0000145;GO:0001101;GO:0002237;GO:0002238;GO:0002831;GO:0002833;GO:0003674;GO:0005488;GO:0005515;GO:0005575;GO:0005576;GO:0005615;GO:0005622;GO:0005623;GO:0005634;GO:0005737;GO:0005829;GO:0005886;GO:0005938;GO:0006950;GO:0006952;GO:0008150;GO:0009414;GO:0009415;GO:0009605;GO:0009607;GO:0009617;GO:0009620;GO:0009628;GO:0009787;GO:0009789;GO:0009966;GO:0009967;GO:0009987;GO:0010033;GO:0010035;GO:…	response to acid chemical; response to molecule of bacterial origin; response to molecule of fungal origin; regulation of response to biotic stimulus; positive regulation of response to biotic stimulus; response to stress; defense response; biological_process; response to water deprivation; response to water; response to external stimulus; response to biotic stimulus; response to bacterium; respo…	molecular_function; binding; protein binding; protein self-association	exocyst; cellular_component; extracellular region; extracellular space; intracellular; nucleus; cytoplasm; cytosol; plasma membrane; cell cortex; membrane; vesicle; protein-containing complex; organelle; membrane-bounded organelle; intracellular organelle; extracellular organelle; intracellular membrane-bounded organelle; extracellular exosome; cell periphery; vesicle tethering complex; cytoplasm…					0.933177921927487	0.997641938740051	0.94230196422366
GRMZM2G175089_P01	GRMZM2G175089	Zm00001d038879		5.76476	29	2.85965	23									0.933177921927487	0.997625390941735	0.94230196422366
GRMZM2G156227_P01	GRMZM2G156227			0	11	2.73392	23	GO:0005575;GO:0005622;GO:0005623;GO:0005634;GO:0005737;GO:0009507;GO:0009534;GO:0009535;GO:0009536;GO:0009543;GO:0009579;GO:0016020;GO:0031976;GO:0031977;GO:0031978;GO:0031984;GO:0034357;GO:0042651;GO:0043226;GO:0043227;GO:0043229;GO:0043231;GO:0044422;GO:0044424;GO:0044434;GO:0044435;GO:0044436;GO:0044444;GO:0044446;GO:0044464;GO:0055035			cellular_component; intracellular; nucleus; cytoplasm; chloroplast; chloroplast thylakoid; chloroplast thylakoid membrane; plastid; chloroplast thylakoid lumen; thylakoid; membrane; plastid thylakoid; thylakoid lumen; plastid thylakoid lumen; organelle subcompartment; photosynthetic membrane; thylakoid membrane; organelle; membrane-bounded organelle; intracellular organelle; intracellular membran…					0.933177921927487	0.997610911618209	0.94230196422366
GRMZM2G044697_P04	GRMZM2G044697	Zm00001d039900		0	5	1.78323	23	GO:0005575;GO:0005622;GO:0005623;GO:0005737;GO:0009507;GO:0009534;GO:0009535;GO:0009536;GO:0009579;GO:0016020;GO:0031976;GO:0031984;GO:0034357;GO:0042651;GO:0043226;GO:0043227;GO:0043229;GO:0043231;GO:0044422;GO:0044424;GO:0044434;GO:0044435;GO:0044436;GO:0044444;GO:0044446;GO:0044464;GO:0055035			cellular_component; intracellular; cytoplasm; chloroplast; chloroplast thylakoid; chloroplast thylakoid membrane; plastid; thylakoid; membrane; plastid thylakoid; organelle subcompartment; photosynthetic membrane; thylakoid membrane; organelle; membrane-bounded organelle; intracellular organelle; intracellular membrane-bounded organelle; plastid thylakoid membrane					0.933177921927487	0.997602637719051	0.94230196422366
GRMZM2G438673_P01	GRMZM2G438673	Zm00001d011773				2.54223	23	GO:0005575;GO:0005622;GO:0005623;GO:0005737;GO:0005739;GO:0043226;GO:0043227;GO:0043229;GO:0043231;GO:0044424;GO:0044444;GO:0044464			cellular_component; intracellular; cytoplasm; mitochondrion; organelle; membrane-bounded organelle; intracellular organelle; intracellular membrane-bounded organelle	PWY-5872	ubiquinol-10 biosynthesis (eukaryotic)	RXN-9235	EC-2.1.1.201	0.933177921927487	0.997598500769473	0.94230196422366
GRMZM2G357804_P01	GRMZM2G357804	Zm00001d031938	pco141552	0.643922	16	2.821	23	GO:0005575;GO:0005622;GO:0005623;GO:0005634;GO:0005737;GO:0005829;GO:0007154;GO:0007165;GO:0008150;GO:0009719;GO:0009725;GO:0009735;GO:0009736;GO:0009755;GO:0009937;GO:0009938;GO:0009966;GO:0009968;GO:0009987;GO:0010033;GO:0010646;GO:0010648;GO:0019222;GO:0023051;GO:0023052;GO:0023057;GO:0031323;GO:0032870;GO:0042221;GO:0043226;GO:0043227;GO:0043229;GO:0043231;GO:0044424;GO:0044444;GO:0044464;GO:…	cell communication; signal transduction; biological_process; response to endogenous stimulus; response to hormone; response to cytokinin; cytokinin-activated signaling pathway; hormone-mediated signaling pathway; regulation of gibberellic acid mediated signaling pathway; negative regulation of gibberellic acid mediated signaling pathway; regulation of signal transduction; negative regulation of s…		cellular_component; intracellular; nucleus; cytoplasm; cytosol; organelle; membrane-bounded organelle; intracellular organelle; intracellular membrane-bounded organelle					0.933177921927487	0.997596432294683	0.94230196422366
GRMZM2G147335_P03	GRMZM2G147335	Zm00001d016595		2.12411	23	1.67727	23					RIBOSYN2-PWY	flavin biosynthesis I (bacteria and plants)	RIBOFLAVINSYNDEAM-RXN	EC-3.5.4.26	0.933177921927487	0.997588158395526	0.94230196422366
GRMZM5G873594_P01	GRMZM5G873594	Zm00001d016286				1.51046	23									0.933177921927487	0.997586089920736	0.94230196422366
GRMZM2G021194_P01	GRMZM2G021194	Zm00001d044555	osca2	2.16376	24	2.65845	23	GO:0003674;GO:0005215;GO:0005216;GO:0005227;GO:0005261;GO:0005575;GO:0005623;GO:0005886;GO:0006810;GO:0006811;GO:0006812;GO:0006950;GO:0006970;GO:0006972;GO:0008150;GO:0008324;GO:0009628;GO:0009987;GO:0010959;GO:0015075;GO:0015267;GO:0015318;GO:0016020;GO:0022803;GO:0022836;GO:0022838;GO:0022839;GO:0022857;GO:0022890;GO:0032879;GO:0033554;GO:0034220;GO:0043269;GO:0044464;GO:0050789;GO:0050896;GO:…	transport; ion transport; cation transport; response to stress; response to osmotic stress; hyperosmotic response; biological_process; response to abiotic stimulus; cellular process; regulation of metal ion transport; regulation of localization; cellular response to stress; ion transmembrane transport; regulation of ion transport; regulation of biological process; response to stimulus; regulation…	molecular_function; transporter activity; ion channel activity; calcium activated cation channel activity; cation channel activity; cation transmembrane transporter activity; ion transmembrane transporter activity; channel activity; inorganic molecular entity transmembrane transporter activity; passive transmembrane transporter activity; gated channel activity; ion gated channel activity; transme…	cellular_component; plasma membrane; membrane; cell periphery					0.933177921927487	0.997579884496368	0.94230196422366
GRMZM2G129513_P01	GRMZM2G129513	Zm00001d031899	mdh6	3.43549	22	2.04576	23	GO:0003674;GO:0003824;GO:0005575;GO:0005576;GO:0005622;GO:0005623;GO:0005737;GO:0005739;GO:0008150;GO:0008152;GO:0008746;GO:0009507;GO:0009526;GO:0009532;GO:0009536;GO:0009570;GO:0009579;GO:0009941;GO:0016491;GO:0016651;GO:0016652;GO:0031967;GO:0031975;GO:0043226;GO:0043227;GO:0043229;GO:0043231;GO:0044422;GO:0044424;GO:0044434;GO:0044435;GO:0044444;GO:0044446;GO:0044464;GO:0048046;GO:0050896;GO:…	biological_process; metabolic process; response to stimulus; response to redox state; oxidation-reduction process	molecular_function; catalytic activity; NAD(P)+ transhydrogenase activity; oxidoreductase activity; oxidoreductase activity, acting on NAD(P)H; oxidoreductase activity, acting on NAD(P)H, NAD(P) as acceptor	cellular_component; extracellular region; intracellular; cytoplasm; mitochondrion; chloroplast; plastid envelope; plastid stroma; plastid; chloroplast stroma; thylakoid; chloroplast envelope; organelle envelope; envelope; organelle; membrane-bounded organelle; intracellular organelle; intracellular membrane-bounded organelle; apoplast	GLUCONEO-PWY; PWY-7117; PWY-7117; PWY-7117; PWY-241; PWY-241; PWY-241	gluconeogenesis I; C4 photosynthetic carbon assimilation cycle, PEPCK type; C4 photosynthetic carbon assimilation cycle, PEPCK type; C4 photosynthetic carbon assimilation cycle, PEPCK type; C4 photosynthetic carbon assimilation cycle, NADP-ME type; C4 photosynthetic carbon assimilation cycle, NADP-ME type; C4 photosynthetic carbon assimilation cycle, NADP-ME type	MALIC-NADP-RXN; MALIC-NADP-RXN; MALATE-DEHYDROGENASE-NADP+-RXN; MALATE-DEHYDROGENASE-NADP+-RXN; MALATE-DEHYDROGENASE-NADP+-RXN; MALATE-DEHYDROGENASE-NADP+-RXN; MALIC-NADP-RXN	EC-1.1.1.40; EC-1.1.1.40; EC-1.1.1.82; EC-1.1.1.82; EC-1.1.1.82; EC-1.1.1.82; EC-1.1.1.40	0.933177921927487	0.997575747546789	0.94230196422366
GRMZM2G049902_P01	GRMZM2G049902	Zm00001d041703		5.48659	32	2.36331	23									0.933177921927487	0.997573679071999	0.94230196422366
GRMZM2G148723_P02	GRMZM2G148723	Zm00001d039272	mlkt1	4.6361	30	2.73826	23	GO:0001067;GO:0001101;GO:0003674;GO:0003676;GO:0003677;GO:0003700;GO:0005488;GO:0005575;GO:0005622;GO:0005623;GO:0005634;GO:0005737;GO:0006355;GO:0006950;GO:0008150;GO:0009611;GO:0009719;GO:0009725;GO:0009737;GO:0009889;GO:0009892;GO:0010033;GO:0010468;GO:0010556;GO:0010605;GO:0010629;GO:0019219;GO:0019222;GO:0031323;GO:0031326;GO:0033993;GO:0042221;GO:0043226;GO:0043227;GO:0043229;GO:0043231;GO:…	response to acid chemical; regulation of transcription, DNA-templated; response to stress; biological_process; response to wounding; response to endogenous stimulus; response to hormone; response to abscisic acid; regulation of biosynthetic process; negative regulation of metabolic process; response to organic substance; regulation of gene expression; regulation of macromolecule biosynthetic proc…	regulatory region nucleic acid binding; molecular_function; nucleic acid binding; DNA binding; DNA-binding transcription factor activity; binding; organic cyclic compound binding; transcription regulator activity; heterocyclic compound binding	cellular_component; intracellular; nucleus; cytoplasm; organelle; membrane-bounded organelle; intracellular organelle; intracellular membrane-bounded organelle					0.933177921927487	0.997567473647631	0.94230196422366
GRMZM2G051004_P01	GRMZM2G051004	Zm00001d053798		6.62768	31	3.6477	23	GO:0000003;GO:0003006;GO:0003674;GO:0003824;GO:0004365;GO:0005488;GO:0005507;GO:0005575;GO:0005622;GO:0005623;GO:0005737;GO:0005975;GO:0007275;GO:0008150;GO:0008152;GO:0008270;GO:0009536;GO:0009555;GO:0009719;GO:0009725;GO:0009735;GO:0009791;GO:0009908;GO:0010033;GO:0016020;GO:0016491;GO:0016620;GO:0016903;GO:0022414;GO:0022622;GO:0032501;GO:0032502;GO:0042221;GO:0042592;GO:0043167;GO:0043169;GO:…	reproduction; developmental process involved in reproduction; carbohydrate metabolic process; multicellular organism development; biological_process; metabolic process; pollen development; response to endogenous stimulus; response to hormone; response to cytokinin; post-embryonic development; flower development; response to organic substance; reproductive process; root system development; multice…	molecular_function; catalytic activity; glyceraldehyde-3-phosphate dehydrogenase (NAD+) (phosphorylating) activity; binding; copper ion binding; zinc ion binding; oxidoreductase activity; oxidoreductase activity, acting on the aldehyde or oxo group of donors, NAD or NADP as acceptor; oxidoreductase activity, acting on the aldehyde or oxo group of donors; ion binding; cation binding; glyceraldehyd…	cellular_component; intracellular; cytoplasm; plastid; membrane; organelle; membrane-bounded organelle; intracellular organelle; intracellular membrane-bounded organelle	GLUCONEO-PWY; SUCSYN-PWY; PWY-1042; PWY-5484; GLYCOLYSIS	gluconeogenesis I; sucrose biosynthesis I (from photosynthesis); glycolysis IV (plant cytosol); glycolysis II (from fructose 6-phosphate); glycolysis I (from glucose 6-phosphate)	GAPOXNPHOSPHN-RXN; GAPOXNPHOSPHN-RXN; GAPOXNPHOSPHN-RXN; GAPOXNPHOSPHN-RXN; GAPOXNPHOSPHN-RXN	EC-1.2.1.12; EC-1.2.1.12; EC-1.2.1.12; EC-1.2.1.12; EC-1.2.1.12	0.933177921927487	0.997565405172842	0.94230196422366
GRMZM2G125947_P01	GRMZM2G125947	Zm00001d024719		0	3	0	6									0.933177921927487	0.997563336698052	0.94230196422366
GRMZM2G156599_P01	GRMZM2G156599	Zm00001d017429	ys1	0	2	0.0359375	19					PWY-5937	Fe(III)-phytosiderophore transport	TRANS-RXN-172	-	0.933177921927487	0.997561268223263	0.44230196422366
GRMZM2G126873_P01	GRMZM2G126873			0	12	1.40836	23									0.933177921927487	0.997559199748474	0.44230196422366
GRMZM2G030138_P01	GRMZM2G030138	Zm00001d018964		0	1	0.86557	23	GO:0002376;GO:0003674;GO:0005488;GO:0005515;GO:0005575;GO:0005622;GO:0005623;GO:0005634;GO:0005737;GO:0005829;GO:0006950;GO:0006952;GO:0006955;GO:0008150;GO:0009987;GO:0010033;GO:0034097;GO:0034341;GO:0042221;GO:0042802;GO:0042803;GO:0043226;GO:0043227;GO:0043229;GO:0043231;GO:0044424;GO:0044444;GO:0044464;GO:0045087;GO:0046983;GO:0048471;GO:0050896;GO:0051716;GO:0070887;GO:0071310;GO:0071345;GO:…	immune system process; response to stress; defense response; immune response; biological_process; cellular process; response to organic substance; response to cytokine; response to interferon-gamma; response to chemical; innate immune response; response to stimulus; cellular response to stimulus; cellular response to chemical stimulus; cellular response to organic substance; cellular response to …	molecular_function; binding; protein binding; identical protein binding; protein homodimerization activity; protein dimerization activity	cellular_component; intracellular; nucleus; cytoplasm; cytosol; organelle; membrane-bounded organelle; intracellular organelle; intracellular membrane-bounded organelle; perinuclear region of cytoplasm					0.933177921927487	0.997552994324105	0.94230196422366
GRMZM2G057829_P01	GRMZM2G057829	Zm00001d017640		0	9	2.60615	23									0.933177921927487	0.997550925849316	0.94230196422366
GRMZM2G098714_P01	GRMZM2G098714	Zm00001d028210		1.59487	18	3.01122	23	GO:0000003;GO:0000228;GO:0000278;GO:0000723;GO:0000781;GO:0000784;GO:0000785;GO:0000790;GO:0003674;GO:0003676;GO:0003677;GO:0003697;GO:0003723;GO:0005488;GO:0005575;GO:0005622;GO:0005623;GO:0005634;GO:0005657;GO:0005662;GO:0005694;GO:0006139;GO:0006259;GO:0006260;GO:0006261;GO:0006268;GO:0006278;GO:0006279;GO:0006281;GO:0006725;GO:0006807;GO:0006950;GO:0006974;GO:0006996;GO:0007004;GO:0007049;GO:…	reproduction; mitotic cell cycle; telomere maintenance; nucleobase-containing compound metabolic process; DNA metabolic process; DNA replication; DNA-dependent DNA replication; DNA unwinding involved in DNA replication; RNA-dependent DNA biosynthetic process; premeiotic DNA replication; DNA repair; cellular aromatic compound metabolic process; nitrogen compound metabolic process; response to stre…	molecular_function; nucleic acid binding; DNA binding; single-stranded DNA binding; RNA binding; binding; telomeric DNA binding; single-stranded telomeric DNA binding; sequence-specific DNA binding; telomerase RNA binding; organic cyclic compound binding; sequence-specific single stranded DNA binding; heterocyclic compound binding	nuclear chromosome; chromosome, telomeric region; nuclear chromosome, telomeric region; chromatin; nuclear chromatin; cellular_component; intracellular; nucleus; replication fork; DNA replication factor A complex; chromosome; replisome; membrane-enclosed lumen; nuclear lumen; protein-containing complex; protein-DNA complex; site of double-strand break; organelle; membrane-bounded organelle; non-m…					0.933177921927487	0.997546788899737	0.94230196422366
GRMZM2G351990_P01	GRMZM2G351990	Zm00001d011286		5.25328	27	3.35575	23									0.933177921927487	0.99753644652579	0.44230196422366
GRMZM2G099056_P01	GRMZM2G099056	Zm00001d033303	rth1	4.46591	31	2.92347	23	GO:0000003;GO:0005575;GO:0005576;GO:0005615;GO:0005622;GO:0005623;GO:0005737;GO:0005829;GO:0007154;GO:0008037;GO:0008150;GO:0009856;GO:0009875;GO:0009987;GO:0022414;GO:0031982;GO:0032501;GO:0043226;GO:0043227;GO:0043230;GO:0044421;GO:0044424;GO:0044444;GO:0044464;GO:0044706;GO:0048544;GO:0051704;GO:0060321;GO:0070062;GO:1903561	reproduction; cell communication; cell recognition; biological_process; pollination; pollen-pistil interaction; cellular process; reproductive process; multicellular organismal process; multi-multicellular organism process; recognition of pollen; multi-organism process; acceptance of pollen		cellular_component; extracellular region; extracellular space; intracellular; cytoplasm; cytosol; vesicle; organelle; membrane-bounded organelle; extracellular organelle; extracellular exosome; extracellular vesicle					0.933177921927487	0.997534378051	0.94230196422366
GRMZM2G311182_P01	GRMZM2G311182	Zm00001d029087				1.31309	23	GO:0000003;GO:0001101;GO:0003006;GO:0003674;GO:0003824;GO:0005975;GO:0005976;GO:0005982;GO:0005984;GO:0005985;GO:0006073;GO:0006950;GO:0007275;GO:0008150;GO:0008152;GO:0008194;GO:0009311;GO:0009414;GO:0009415;GO:0009628;GO:0009743;GO:0009791;GO:0009987;GO:0010033;GO:0010035;GO:0010154;GO:0010431;GO:0010555;GO:0016157;GO:0016740;GO:0016757;GO:0016758;GO:0021700;GO:0022414;GO:0032501;GO:0032502;GO:…	reproduction; response to acid chemical; developmental process involved in reproduction; carbohydrate metabolic process; polysaccharide metabolic process; starch metabolic process; disaccharide metabolic process; sucrose metabolic process; cellular glucan metabolic process; response to stress; multicellular organism development; biological_process; metabolic process; oligosaccharide metabolic pro…	molecular_function; catalytic activity; UDP-glycosyltransferase activity; sucrose synthase activity; transferase activity; transferase activity, transferring glycosyl groups; transferase activity, transferring hexosyl groups; UDP-glucosyltransferase activity; glucosyltransferase activity		PWY-3801	sucrose degradation II (sucrose synthase)	SUCROSE-SYNTHASE-RXN	EC-2.4.1.13	0.933177921927487	0.997532309576211	0.94230196422366
GRMZM2G077632_P01	GRMZM2G077632	Zm00001d007117	si945010d02b	0	11	1.78684	23	GO:0000003;GO:0003006;GO:0003674;GO:0003824;GO:0003924;GO:0005575;GO:0005622;GO:0005623;GO:0005737;GO:0006139;GO:0006364;GO:0006396;GO:0006725;GO:0006807;GO:0006996;GO:0007275;GO:0008150;GO:0008152;GO:0009314;GO:0009416;GO:0009507;GO:0009526;GO:0009528;GO:0009532;GO:0009536;GO:0009570;GO:0009628;GO:0009657;GO:0009658;GO:0009668;GO:0009706;GO:0009790;GO:0009791;GO:0009793;GO:0009941;GO:0009987;GO:…	reproduction; developmental process involved in reproduction; nucleobase-containing compound metabolic process; rRNA processing; RNA processing; cellular aromatic compound metabolic process; nitrogen compound metabolic process; organelle organization; multicellular organism development; biological_process; metabolic process; response to radiation; response to light stimulus; response to abiotic s…	molecular_function; catalytic activity; GTPase activity; pyrophosphatase activity; hydrolase activity; hydrolase activity, acting on acid anhydrides; hydrolase activity, acting on acid anhydrides, in phosphorus-containing anhydrides; nucleoside-triphosphatase activity	cellular_component; intracellular; cytoplasm; chloroplast; plastid envelope; plastid inner membrane; plastid stroma; plastid; chloroplast stroma; chloroplast inner membrane; chloroplast envelope; membrane; organelle inner membrane; organelle membrane; organelle envelope; chloroplast membrane; envelope; plastid membrane; organelle; membrane-bounded organelle; intracellular organelle; intracellular…					0.933177921927487	0.997524035677053	0.94230196422366
GRMZM2G014136_P01	GRMZM2G014136	Zm00001d042884		4.26609	31	2.52779	23					PWY-5136	fatty acid &beta;-oxidation II (peroxisome)	RXN-11026	EC-1.3.3.6	0.933177921927487	0.997519898727474	0.94230196422366
GRMZM2G019121_P01	GRMZM2G019121	Zm00001d015168	dts1	7.32763	32	4.036	23	GO:0003674;GO:0003824;GO:0004812;GO:0004815;GO:0005575;GO:0005622;GO:0005623;GO:0005737;GO:0005783;GO:0005829;GO:0006950;GO:0006952;GO:0008150;GO:0009605;GO:0009607;GO:0009620;GO:0010035;GO:0010038;GO:0012505;GO:0016874;GO:0016875;GO:0042221;GO:0043207;GO:0043226;GO:0043227;GO:0043229;GO:0043231;GO:0044424;GO:0044444;GO:0044464;GO:0046686;GO:0050832;GO:0050896;GO:0051704;GO:0051707;GO:0098542;GO:…	response to stress; defense response; biological_process; response to external stimulus; response to biotic stimulus; response to fungus; response to inorganic substance; response to metal ion; response to chemical; response to external biotic stimulus; response to cadmium ion; defense response to fungus; response to stimulus; multi-organism process; response to other organism; defense response t…	molecular_function; catalytic activity; aminoacyl-tRNA ligase activity; aspartate-tRNA ligase activity; ligase activity; ligase activity, forming carbon-oxygen bonds; catalytic activity, acting on RNA; catalytic activity, acting on a tRNA	cellular_component; intracellular; cytoplasm; endoplasmic reticulum; cytosol; endomembrane system; organelle; membrane-bounded organelle; intracellular organelle; intracellular membrane-bounded organelle					0.933177921927487	0.997515761777895	0.94230196422366
GRMZM2G306282_P01	GRMZM2G306282	Zm00001d036263				0	9									0.933177921927487	0.997505419403948	0.44230196422366
GRMZM2G151916_P01	GRMZM2G151916	Zm00001d016188				3.89144	23	GO:0003674;GO:0003824;GO:0004672;GO:0004674;GO:0005575;GO:0005622;GO:0005623;GO:0005737;GO:0005829;GO:0005886;GO:0006464;GO:0006468;GO:0006793;GO:0006796;GO:0006807;GO:0006950;GO:0006970;GO:0006972;GO:0007154;GO:0007165;GO:0008150;GO:0008152;GO:0009628;GO:0009651;GO:0009719;GO:0009725;GO:0009741;GO:0009742;GO:0009755;GO:0009987;GO:0010033;GO:0014070;GO:0016020;GO:0016301;GO:0016310;GO:0016740;GO:…	cellular protein modification process; protein phosphorylation; phosphorus metabolic process; phosphate-containing compound metabolic process; nitrogen compound metabolic process; response to stress; response to osmotic stress; hyperosmotic response; cell communication; signal transduction; biological_process; metabolic process; response to abiotic stimulus; response to salt stress; response to e…	molecular_function; catalytic activity; protein kinase activity; protein serine/threonine kinase activity; kinase activity; transferase activity; transferase activity, transferring phosphorus-containing groups; phosphotransferase activity, alcohol group as acceptor; catalytic activity, acting on a protein	cellular_component; intracellular; cytoplasm; cytosol; plasma membrane; membrane; cell periphery					0.933177921927487	0.997501282454369	0.94230196422366
GRMZM2G397836_P01	GRMZM2G397836	Zm00001d033597		0	6	2.59616	23	GO:0000902;GO:0005575;GO:0005622;GO:0005623;GO:0005737;GO:0005794;GO:0005802;GO:0008150;GO:0009653;GO:0009826;GO:0009987;GO:0012505;GO:0016043;GO:0016049;GO:0031984;GO:0032502;GO:0032989;GO:0040007;GO:0043226;GO:0043227;GO:0043229;GO:0043231;GO:0044422;GO:0044424;GO:0044431;GO:0044444;GO:0044446;GO:0044464;GO:0048589;GO:0048856;GO:0048869;GO:0060560;GO:0071840;GO:0098791	cell morphogenesis; biological_process; anatomical structure morphogenesis; unidimensional cell growth; cellular process; cellular component organization; cell growth; developmental process; cellular component morphogenesis; growth; developmental growth; anatomical structure development; cellular developmental process; developmental growth involved in morphogenesis; cellular component organizatio…		cellular_component; intracellular; cytoplasm; Golgi apparatus; trans-Golgi network; endomembrane system; organelle subcompartment; organelle; membrane-bounded organelle; intracellular organelle; intracellular membrane-bounded organelle; Golgi apparatus subcompartment					0.933177921927487	0.997497145504791	0.94230196422366
GRMZM2G031326_P01	GRMZM2G031326	Zm00001d026022	magi59348	3.34455	26	3.14205	23									0.933177921927487	0.997493008555212	0.94230196422366
GRMZM2G043948_P01	GRMZM2G043948	Zm00001d029077		0	4	1.96579	23					PWY-6019	pseudouridine degradation	RXN0-5398	EC-4.2.1.70	0.933177921927487	0.997488871605633	0.94230196422366
GRMZM2G454085_P01	GRMZM2G454085															0.933177921927487	0.997484734656054	0.94230196422366
GRMZM2G095280_P01	GRMZM2G095280	Zm00001d008795		0	6	1.4611	23									0.933177921927487	0.997480597706475	0.94230196422366
GRMZM2G146589_P01	GRMZM2G146589	Zm00001d033108		7.3318	32	3.90696	23	GO:0003674;GO:0003824;GO:0004812;GO:0004824;GO:0005575;GO:0005622;GO:0005623;GO:0005737;GO:0005829;GO:0005911;GO:0009506;GO:0016874;GO:0016875;GO:0030054;GO:0044424;GO:0044444;GO:0044464;GO:0055044;GO:0140098;GO:0140101		molecular_function; catalytic activity; aminoacyl-tRNA ligase activity; lysine-tRNA ligase activity; ligase activity; ligase activity, forming carbon-oxygen bonds; catalytic activity, acting on RNA; catalytic activity, acting on a tRNA	cellular_component; intracellular; cytoplasm; cytosol; cell-cell junction; plasmodesma; cell junction; symplast					0.933177921927487	0.997478529231686	0.94230196422366
GRMZM2G092379_P01	GRMZM2G092379	Zm00001d045885		0	3	1.21277	23	GO:0005575;GO:0016020			cellular_component; membrane					0.933177921927487	0.997472323807317	0.94230196422366
GRMZM2G044074_P01	GRMZM2G044074	Zm00001d029074	les22	3.79325	29	2.34765	23	GO:0005575;GO:0005622;GO:0005623;GO:0005737;GO:0008150;GO:0009507;GO:0009526;GO:0009532;GO:0009536;GO:0009570;GO:0009719;GO:0009725;GO:0009735;GO:0009941;GO:0010033;GO:0031967;GO:0031975;GO:0042221;GO:0043226;GO:0043227;GO:0043229;GO:0043231;GO:0044422;GO:0044424;GO:0044434;GO:0044435;GO:0044444;GO:0044446;GO:0044464;GO:0050896	biological_process; response to endogenous stimulus; response to hormone; response to cytokinin; response to organic substance; response to chemical; response to stimulus		cellular_component; intracellular; cytoplasm; chloroplast; plastid envelope; plastid stroma; plastid; chloroplast stroma; chloroplast envelope; organelle envelope; envelope; organelle; membrane-bounded organelle; intracellular organelle; intracellular membrane-bounded organelle	CHLOROPHYLL-SYN; CHLOROPHYLL-SYN; HEME-BIOSYNTHESIS-II; HEME-BIOSYNTHESIS-II	3,8-divinyl-chlorophyllide <i>a</i> biosynthesis I (aerobic, light-dependent); 3,8-divinyl-chlorophyllide <i>a</i> biosynthesis I (aerobic, light-dependent); heme <i>b</i> biosynthesis I (aerobic); heme <i>b</i> biosynthesis I (aerobic)	UROGENDECARBOX-RXN; UROGENDECARBOX-RXN; UROGENDECARBOX-RXN; UROGENDECARBOX-RXN	EC-4.1.1.37; EC-4.1.1.37; EC-4.1.1.37; EC-4.1.1.37	0.933177921927487	0.997468186857739	0.94230196422366
GRMZM2G381709_P01	GRMZM2G381709					0.97361	23	GO:0005575;GO:0005622;GO:0005623;GO:0005737;GO:0005783;GO:0005794;GO:0006807;GO:0006810;GO:0006811;GO:0006817;GO:0006820;GO:0006950;GO:0007154;GO:0008150;GO:0008152;GO:0009056;GO:0009057;GO:0009267;GO:0009605;GO:0009987;GO:0009991;GO:0010966;GO:0012505;GO:0015698;GO:0016036;GO:0019538;GO:0030163;GO:0031667;GO:0031668;GO:0031669;GO:0032879;GO:0033554;GO:0034762;GO:0034765;GO:0042592;GO:0042594;GO:…	nitrogen compound metabolic process; transport; ion transport; phosphate ion transport; anion transport; response to stress; cell communication; biological_process; metabolic process; catabolic process; macromolecule catabolic process; cellular response to starvation; response to external stimulus; cellular process; response to extracellular stimulus; regulation of phosphate transport; inorganic …		cellular_component; intracellular; cytoplasm; endoplasmic reticulum; Golgi apparatus; endomembrane system; organelle; membrane-bounded organelle; intracellular organelle; intracellular membrane-bounded organelle					0.933177921927487	0.997466118382949	0.44230196422366
GRMZM5G858454_P02	GRMZM5G858454	Zm00001d024952	aco2	5.96707	25	3.43108	23					PWY-5690; PWY-5690; GLYOXYLATE-BYPASS; GLYOXYLATE-BYPASS; PWY-6549; PWY-6549	TCA cycle II (plants and fungi); TCA cycle II (plants and fungi); glyoxylate cycle; glyoxylate cycle; L-glutamine biosynthesis III; L-glutamine biosynthesis III	ACONITATEDEHYDR-RXN; ACONITATEHYDR-RXN; ACONITATEDEHYDR-RXN; ACONITATEHYDR-RXN; ACONITATEHYDR-RXN; ACONITATEDEHYDR-RXN	-; -; -; -; -; -	0.933177921927487	0.997459912958581	0.94230196422366
GRMZM2G153181_P01	GRMZM2G153181	Zm00001d039305	IDP703	6.96886	32	4.16832	23									0.933177921927487	0.997455776009002	0.94230196422366
GRMZM2G416388_P01	GRMZM2G416388	Zm00001d033925	cbs1	6.88038	30	5.53264	23	GO:0003674;GO:0005488;GO:0005575;GO:0005622;GO:0005623;GO:0005737;GO:0005739;GO:0006950;GO:0006970;GO:0008150;GO:0009628;GO:0009651;GO:0009987;GO:0019725;GO:0042592;GO:0043167;GO:0043169;GO:0043226;GO:0043227;GO:0043229;GO:0043231;GO:0044424;GO:0044444;GO:0044464;GO:0045454;GO:0046872;GO:0046914;GO:0050789;GO:0050794;GO:0050896;GO:0050897;GO:0065007;GO:0065008	response to stress; response to osmotic stress; biological_process; response to abiotic stimulus; response to salt stress; cellular process; cellular homeostasis; homeostatic process; cell redox homeostasis; regulation of biological process; regulation of cellular process; response to stimulus; biological regulation; regulation of biological quality	molecular_function; binding; ion binding; cation binding; metal ion binding; transition metal ion binding; cobalt ion binding	cellular_component; intracellular; cytoplasm; mitochondrion; organelle; membrane-bounded organelle; intracellular organelle; intracellular membrane-bounded organelle					0.933177921927487	0.997449570584634	0.94230196422366
GRMZM2G474726_P01	GRMZM2G474726	Zm00001d010995		0	10	2.36228	23	GO:0005575;GO:0005622;GO:0005623;GO:0005737;GO:0006996;GO:0007275;GO:0008150;GO:0009507;GO:0009534;GO:0009535;GO:0009536;GO:0009579;GO:0009657;GO:0009668;GO:0009791;GO:0009987;GO:0010027;GO:0016020;GO:0016043;GO:0031976;GO:0031984;GO:0032501;GO:0032502;GO:0034357;GO:0042651;GO:0043226;GO:0043227;GO:0043229;GO:0043231;GO:0044422;GO:0044424;GO:0044434;GO:0044435;GO:0044436;GO:0044444;GO:0044446;GO:…	organelle organization; multicellular organism development; biological_process; plastid organization; plastid membrane organization; post-embryonic development; cellular process; thylakoid membrane organization; cellular component organization; multicellular organismal process; developmental process; anatomical structure development; membrane organization; cellular component organization or bioge…		cellular_component; intracellular; cytoplasm; chloroplast; chloroplast thylakoid; chloroplast thylakoid membrane; plastid; thylakoid; membrane; plastid thylakoid; organelle subcompartment; photosynthetic membrane; thylakoid membrane; organelle; membrane-bounded organelle; intracellular organelle; intracellular membrane-bounded organelle; plastid thylakoid membrane					0.933177921927487	0.997447502109844	0.94230196422366
GRMZM2G051179_P01	GRMZM2G051179	Zm00001d002797	ysl1			2.41241	23	GO:0000003;GO:0003006;GO:0005575;GO:0005623;GO:0005886;GO:0007275;GO:0008150;GO:0009605;GO:0009607;GO:0009624;GO:0009791;GO:0010035;GO:0010038;GO:0010039;GO:0010043;GO:0010154;GO:0016020;GO:0022414;GO:0032501;GO:0032502;GO:0042221;GO:0043207;GO:0044464;GO:0048316;GO:0048608;GO:0048731;GO:0048856;GO:0050896;GO:0051704;GO:0051707;GO:0061458;GO:0071944	reproduction; developmental process involved in reproduction; multicellular organism development; biological_process; response to external stimulus; response to biotic stimulus; response to nematode; post-embryonic development; response to inorganic substance; response to metal ion; response to iron ion; response to zinc ion; fruit development; reproductive process; multicellular organismal proce…		cellular_component; plasma membrane; membrane; cell periphery					0.933177921927487	0.997443365160265	0.94230196422366
GRMZM2G181227_P01	GRMZM2G181227	Zm00001d023779		0	5	1.75434	23	GO:0003674;GO:0003824;GO:0003860;GO:0006950;GO:0008150;GO:0009266;GO:0009409;GO:0009628;GO:0016289;GO:0016787;GO:0016788;GO:0016790;GO:0050896	response to stress; biological_process; response to temperature stimulus; response to cold; response to abiotic stimulus; response to stimulus	molecular_function; catalytic activity; 3-hydroxyisobutyryl-CoA hydrolase activity; CoA hydrolase activity; hydrolase activity; hydrolase activity, acting on ester bonds; thiolester hydrolase activity		VALDEG-PWY	L-valine degradation I	3-HYDROXYISOBUTYRYL-COA-HYDROLASE-RXN	EC-3.1.2.4	0.933177921927487	0.997441296685476	0.94230196422366
GRMZM2G080725_P01	GRMZM2G080725	Zm00001d033558		3.88081	29	2.95498	23									0.933177921927487	0.997439228210687	0.94230196422366
GRMZM2G121790_P01	GRMZM2G121790	Zm00001d053548	TIDP3561	0	2	3.66936	23	GO:0003674;GO:0003824;GO:0004672;GO:0004674;GO:0005575;GO:0005622;GO:0005623;GO:0005737;GO:0005829;GO:0005886;GO:0006464;GO:0006468;GO:0006793;GO:0006796;GO:0006807;GO:0006950;GO:0006970;GO:0006972;GO:0007154;GO:0007165;GO:0008150;GO:0008152;GO:0009628;GO:0009651;GO:0009719;GO:0009725;GO:0009741;GO:0009742;GO:0009755;GO:0009987;GO:0010033;GO:0014070;GO:0016020;GO:0016301;GO:0016310;GO:0016740;GO:…	cellular protein modification process; protein phosphorylation; phosphorus metabolic process; phosphate-containing compound metabolic process; nitrogen compound metabolic process; response to stress; response to osmotic stress; hyperosmotic response; cell communication; signal transduction; biological_process; metabolic process; response to abiotic stimulus; response to salt stress; response to e…	molecular_function; catalytic activity; protein kinase activity; protein serine/threonine kinase activity; kinase activity; transferase activity; transferase activity, transferring phosphorus-containing groups; phosphotransferase activity, alcohol group as acceptor; catalytic activity, acting on a protein	cellular_component; intracellular; cytoplasm; cytosol; plasma membrane; membrane; cell periphery					0.933177921927487	0.997433022786318	0.94230196422366
GRMZM2G062342_P01	GRMZM2G062342	Zm00001d043259		0	14	2.84667	23	GO:0000302;GO:0005575;GO:0005622;GO:0005623;GO:0005737;GO:0005739;GO:0006091;GO:0006950;GO:0006979;GO:0008150;GO:0008152;GO:0009060;GO:0009507;GO:0009536;GO:0009636;GO:0009987;GO:0010035;GO:0015980;GO:0019222;GO:0031323;GO:0042221;GO:0042493;GO:0042542;GO:0042762;GO:0043226;GO:0043227;GO:0043229;GO:0043231;GO:0044087;GO:0044237;GO:0044424;GO:0044444;GO:0044464;GO:0045333;GO:0046677;GO:0050789;GO:…	response to reactive oxygen species; generation of precursor metabolites and energy; response to stress; response to oxidative stress; biological_process; metabolic process; aerobic respiration; response to toxic substance; cellular process; response to inorganic substance; energy derivation by oxidation of organic compounds; regulation of metabolic process; regulation of cellular metabolic proce…		cellular_component; intracellular; cytoplasm; mitochondrion; chloroplast; plastid; organelle; membrane-bounded organelle; intracellular organelle; intracellular membrane-bounded organelle					0.933177921927487	0.997430954311529	0.94230196422366
GRMZM2G051174_P01	GRMZM2G051174	Zm00001d014246		4.62055	32	2.66703	23									0.933177921927487	0.997424748887161	0.94230196422366
GRMZM2G128971_P01	GRMZM2G128971	Zm00001d047743	fad7	3.57904	23	3.87356	23					PWY-5997; PWY-7590	&alpha;-linolenate biosynthesis I (plants and red algae); (7Z,10Z,13Z)-hexadecatrienoate biosynthesis	RXN-9667; RXN-16049	EC-1.14.19.35; EC-1.14.19.35	0.933177921927487	0.997420611937582	0.94230196422366
GRMZM2G058026_P02	GRMZM2G058026	Zm00001d045695		0	5	0.55124	22									0.933177921927487	0.997418543462792	0.94230196422366
GRMZM2G462140_P01	GRMZM2G462140	Zm00001d040721	rz244b(dia)	7.52355	32	3.66181	23	GO:0000166;GO:0003674;GO:0003824;GO:0004148;GO:0005488;GO:0005507;GO:0005524;GO:0005575;GO:0005576;GO:0005622;GO:0005623;GO:0005737;GO:0005739;GO:0005740;GO:0005743;GO:0005746;GO:0005747;GO:0008144;GO:0008150;GO:0008152;GO:0008270;GO:0009507;GO:0009536;GO:0010035;GO:0010038;GO:0016020;GO:0016491;GO:0016651;GO:0016667;GO:0016668;GO:0017076;GO:0019866;GO:0030554;GO:0030964;GO:0031090;GO:0031966;GO:…	biological_process; metabolic process; response to inorganic substance; response to metal ion; response to chemical; response to cadmium ion; response to stimulus; oxidation-reduction process	nucleotide binding; molecular_function; catalytic activity; dihydrolipoyl dehydrogenase activity; binding; copper ion binding; ATP binding; drug binding; zinc ion binding; oxidoreductase activity; oxidoreductase activity, acting on NAD(P)H; oxidoreductase activity, acting on a sulfur group of donors; oxidoreductase activity, acting on a sulfur group of donors, NAD(P) as acceptor; purine nucleotid…	cellular_component; extracellular region; intracellular; cytoplasm; mitochondrion; mitochondrial envelope; mitochondrial inner membrane; mitochondrial respirasome; mitochondrial respiratory chain complex I; chloroplast; plastid; membrane; organelle inner membrane; NADH dehydrogenase complex; organelle membrane; mitochondrial membrane; organelle envelope; envelope; protein-containing complex; orga…	PYRUVDEHYD-PWY; PWY0-166; PWY-5084; PWY-7184; PWY-7187; PWY-7197; PWY-5046; PWY-5046; GLYCLEAV-PWY	pyruvate decarboxylation to acetyl CoA; superpathway of pyrimidine deoxyribonucleotides <i>de novo</i> biosynthesis (<i>E. coli</i>); 2-oxoglutarate decarboxylation to succinyl-CoA; pyrimidine deoxyribonucleotides <i>de novo</i> biosynthesis I; pyrimidine deoxyribonucleotides <i>de novo</i> biosynthesis II; pyrimidine deoxyribonucleotide phosphorylation; 2-oxoisovalerate decarboxylation to isobut…	RXN0-1132; DTMPKI-RXN; RXN-7716; DTMPKI-RXN; DTMPKI-RXN; DTMPKI-RXN; RXN-7719; 1.2.4.4-RXN; RXN-8629	EC-1.8.1.4; EC-2.7.4.12; EC-1.8.1.4; EC-2.7.4.12; EC-2.7.4.12; EC-2.7.4.12; EC-1.8.1.4; EC-1.2.4.4; EC-1.8.1.4	0.933177921927487	0.997410269563635	0.94230196422366
GRMZM2G066885_P01	GRMZM2G066885					2.10309	23									0.933177921927487	0.997397858714898	0.94230196422366
[truncated: 24,812 more rows]

## Sheet: Table S2
Pathway_name	Observed PNC > 50%	Predicted PNC > 50%	Predicted PNC > 90%	Predicted PNC > 99%	Predicted PNC > 99.9%	SIFT conservation > 50%	SIFT conservation > 90%	SIFT conservation > 99%	SIFT conservation > 99.9%
[truncated: 495 more rows]

[truncated: 1 more sheets: Table S3]
